# Supplementary material for: Rapid identification of COVID wastewater surges in the absence of case data
Source: mSphere. 2026 Apr 2;11(4):e00652-25. doi: 10.1128/msphere.00652-25 (PMC13123706; doi:10.1128/msphere.00652-25)
Supplement: Table S1 — Detailed results for all scored surgesets using both start and end date matching. [file msphere.00652-25-s0002.xlsx]

## Sheet: Table S1
surgeset_id	ctlset_id	surge_count	match_cost	time_to_id_days
d2WSn2s3e1	ctl2	18	1388.55	10.6111
d3MWSn3s4e2	ctl2	18	1428.49	11.6111
d3MWSn3s4e1	ctl2	18	1442.11	11.6111
d5MWRSUn2s2e4	ctl2	18	1495.42	2.83333
d5MWRSUn2s1e4	ctl2	18	1555.24	1.5
d3TRSn5s4e2	ctl2	18	1567.41	16.1111
d3WRSn6s1e4	ctl2	18	1612	11.5
d4MTWUn1s1e3	ctl2	18	1616.17	1
d3RSUn3s4e1	ctl2	18	1633.9	11
d3MWSn5s4e1	ctl2	18	1712.71	16.5
d5MTWRSn6s4e4	ctl2	18	1769.21	11
d3MWSn5s3e3	ctl2	18	1779.19	14
d3TRUn4s4e4	ctl2	18	1781.25	14
d4MTWSn5s4e4	ctl2	18	1792.57	12.2778
d5MTWRSn2s1e4	ctl2	18	1793.41	1.44444
d2MRn2s2e4	ctl2	18	1806.13	7
d2SUn6s3e1	ctl2	18	1814.06	24.7778
d4WRSUn2s3e3	ctl2	18	1819.27	5.05556
d3TSUn4s4e2	ctl2	18	1819.57	14
d2MTn4s4e2	ctl2	18	1822.08	21
d4MWRUn4s4e4	ctl2	18	1828.39	10.7778
d2TSn2s1e3	ctl2	18	1833.56	3.61111
d5MTWRSn2s4e1	ctl2	18	1837.81	5.61111
d3MTSn2s3e2	ctl2	18	1839.26	7
d2MRn2s1e4	ctl2	18	1841.78	3.44444
d3MSUn4s3e4	ctl2	18	1842.83	11.8889
d3MRUn2s2e3	ctl2	18	1855.58	4.88889
d3MWRn4s4e3	ctl2	18	1864.55	14
d3MSUn4s4e2	ctl2	18	1870.15	14
d4WRSUn6s3e4	ctl2	18	1873.12	12.2778
d1Mn2s2e1	ctl2	18	1878.93	14
d4WRSUn3s2e4	ctl2	18	1893.51	5.11111
d4TRSUn4s4e4	ctl2	18	1898.56	10.5
d3MTUn6s1e4	ctl2	18	1906.06	11.4444
d2TUn6s1e3	ctl2	18	1919	17.5
d4TWRUn5s3e4	ctl2	18	1929.88	10.8333
d2TUn5s2e2	ctl2	18	1932.59	17.1667
d4MWRUn1s3e2	ctl2	18	1943.23	3.55556
d3WRSn4s4e1	ctl2	18	1945.29	14
d1Sn4s1e2	ctl2	18	1961.79	21
d2TRn2s1e3	ctl2	18	1966.54	3.33333
d4MTWSn6s4e3	ctl2	18	1976.1	14
d3MWUn4s4e1	ctl2	18	1985.14	14
d3MRSn5s3e3	ctl2	18	1990.71	14
d3TSUn6s3e3	ctl2	18	1998.61	16.6667
d2WRn6s1e3	ctl2	18	2004.93	17.5
d2WUn4s3e1	ctl2	18	2006.63	17.4444
d1Wn2s1e2	ctl2	18	2009.29	7
d3RSUn6s1e4	ctl2	18	2028.6	11.7778
d3MTUn5s1e4	ctl2	18	2030.69	9.55556
d4MRSUn3s3e4	ctl2	18	2034.82	7
d3MTRn6s1e4	ctl2	18	2036.85	11.4444
d3WRUn6s3e3	ctl2	18	2045.45	16.2222
d1Mn2s1e2	ctl2	18	2045.53	7
d1Mn1s2e1	ctl2	18	2045.74	7
d2MWn2s3e4	ctl2	18	2069.15	10.3333
d2MWn2s2e4	ctl2	18	2080	7
d3WRSn4s3e3	ctl2	18	2080.51	11.4444
d3TRUn6s4e2	ctl2	18	2098.03	18.6667
d2MWn2s1e4	ctl2	18	2104.77	3.66667
d2WSn1s2e2	ctl2	18	2126.91	3.66667
d2TRn3s1e3	ctl2	18	2161.81	7
d2TWn2s2e3	ctl2	18	2165.57	7
d3TWSn3s1e4	ctl2	18	2169.2	4.55556
d4MWRUn6s4e4	ctl2	18	2174.43	14
d3MWSn6s3e3	ctl2	18	2180.45	16.2222
d3MTWn5s1e4	ctl2	18	2185.55	8.88889
d3TWRn4s2e4	ctl2	18	2203.09	9.11111
d4TRSUn5s2e4	ctl2	18	2227.68	8.61111
d2TRn5s2e2	ctl2	18	2230.93	17.3333
d4MWRSn3s2e4	ctl2	18	2231	5.11111
d2WRn2s3e1	ctl2	18	2233.35	10.7778
d3WRUn1s1e3	ctl2	18	2233.55	1
d3MTRn4s4e3	ctl2	18	2245.82	14
d3MTSn6s3e3	ctl2	18	2245.85	15.8333
d4TWSUn5s4e4	ctl2	18	2264.26	12.2222
d2MRn3s2e4	ctl2	18	2274.33	10.2222
d3MWRn5s4e2	ctl2	18	2275.91	16.1667
d3MRSn5s1e4	ctl2	18	2278.96	9.38889
d3MWRn5s4e1	ctl2	18	2279.03	16.1667
d2WSn5s3e2	ctl2	18	2295.2	21
d2RUn2s3e2	ctl2	17	2296.15	10.5294
d2MRn2s4e2	ctl2	18	2297.98	14
d2TSn5s3e2	ctl2	18	2307	21
d1Sn2s1e2	ctl2	18	2311.03	7
d1Rn2s2e1	ctl2	18	2318.12	14
d2MRn2s4e1	ctl2	18	2320.01	14
d4TWRSn3s2e4	ctl2	18	2332.13	4.55556
d3TWUn5s3e4	ctl2	18	2333.96	14
d5MTWRUn2s4e2	ctl2	18	2334.52	5.66667
d2MRn2s4e3	ctl2	18	2335.38	14
d2MRn3s1e4	ctl2	18	2338.2	7
d3MTWn6s1e4	ctl2	18	2356.01	11.6667
d3MSUn6s3e3	ctl2	18	2365	15.8889
d2WUn6s3e2	ctl2	18	2366.82	24.6111
d2WUn5s1e3	ctl2	18	2372.5	14
d6MTWRSUn2s3e4	ctl2	19	2384.17	3.73684
d4TWRSn6s2e4	ctl2	18	2387.38	10.8889
d3MRUn5s4e1	ctl2	18	2388.29	16.2222
d4MRSUn3s4e3	ctl2	18	2392.32	9
d3MRUn5s4e2	ctl2	18	2398.9	16.2222
d4MWRSn6s3e4	ctl2	18	2407.74	12.1667
d3MTSn6s4e2	ctl2	18	2416.19	18.3889
d2MSn2s4e3	ctl2	18	2426.93	14
d2MSn2s4e2	ctl2	18	2427.24	14
d3MTRn5s3e4	ctl2	18	2445.66	14
d2WRn5s1e3	ctl2	18	2451.92	14
d2MUn1s2e3	ctl2	18	2464.08	3.77778
d3MTSn6s1e4	ctl2	18	2468.02	11.3333
d3MRUn4s4e3	ctl2	18	2495.4	14
d2MSn2s4e1	ctl2	18	2495.68	14
d2MWn4s2e4	ctl2	18	2507.46	14
d3MSUn2s3e3	ctl2	17	2522.61	7
d2SUn4s4e1	ctl2	17	2530.38	21
d4TWSUn2s3e3	ctl2	18	2543.18	5.11111
d4MTWSn1s2e3	ctl2	19	2569.53	2.05263
d2TWn1s2e2	ctl2	17	2575.33	3.64706
d3WRUn5s4e2	ctl2	18	2576.71	16.2222
d4TRSUn1s3e1	ctl2	18	2579.94	3.33333
d2MSn3s4e2	ctl2	18	2592.91	17
d4MWRSn4s4e4	ctl2	19	2593.38	10.3684
d3MTUn2s3e3	ctl2	18	2596.4	7
d5MTWRUn2s2e4	ctl2	17	2601.5	3.05882
d2RSn6s3e2	ctl2	17	2602.05	23.8824
d2RSn4s1e3	ctl2	17	2603.87	10.7647
d3RSUn6s3e3	ctl2	17	2605.74	16
d2MSn3s4e1	ctl2	18	2615.73	17
d2TUn3s3e3	ctl2	18	2619.58	14
d3MRUn4s3e4	ctl2	19	2629.21	11.5263
d3MTRn2s3e3	ctl2	17	2630.87	7
d3MTUn5s4e1	ctl2	18	2630.95	15.6667
d2WSn2s3e2	ctl2	17	2633.44	10.5882
d3MWRn1s3e2	ctl2	19	2635.96	4.57895
d4MRSUn4s4e4	ctl2	17	2650.45	10.4118
d5MTWRUn2s1e4	ctl2	17	2650.57	1.47059
d4MWRUn3s3e4	ctl2	19	2650.69	7
d4TRSUn3s3e4	ctl2	17	2667.64	7
d4TRSUn3s2e4	ctl2	19	2677.78	5.42105
d2MWn3s4e3	ctl2	18	2679.15	18
d5TWRSUn2s4e1	ctl2	17	2682.93	5.47059
d2MUn2s3e3	ctl2	18	2687.13	9.11111
d3MSUn2s2e4	ctl2	17	2688.62	4.58824
d3WRSn4s4e2	ctl2	17	2691.14	14
d4MWRUn3s2e4	ctl2	19	2691.19	5.10526
d5MTWRSn2s2e4	ctl2	17	2695.18	3.11765
d3WRSn2s2e3	ctl2	19	2716.15	3.94737
d3MWRn2s2e3	ctl2	19	2723.89	4.84211
d4MRSUn4s4e3	ctl2	19	2725.56	10.3684
d3MSUn2s1e4	ctl2	17	2730.1	1.70588
d3TSUn2s3e3	ctl2	18	2730.9	7
d2MSn1s3e1	ctl2	18	2731.89	7
d3MRUn5s1e4	ctl2	17	2742.25	9.64706
d3MWSn4s3e3	ctl2	19	2746.05	11.6842
d3MSUn6s4e1	ctl2	18	2748.97	18.4444
d2SUn4s2e3	ctl2	17	2754.79	14
d1Mn3s2e1	ctl2	17	2761.77	21
d2RUn5s3e2	ctl2	17	2767.17	21
d4WRSUn3s3e4	ctl2	17	2769.22	7
d2SUn2s1e3	ctl2	19	2771.09	3.63158
d4WRSUn3s1e4	ctl2	19	2788.84	3.47368
d2SUn4s1e3	ctl2	17	2793.33	10.6471
d3MRSn2s2e3	ctl2	19	2795.08	4.73684
d5MTWRSn2s4e2	ctl2	17	2803.88	5.58824
d2MTn6s4e4	ctl2	18	2809.76	28
d3TRSn6s1e4	ctl2	18	2818.72	11.6667
d3MRUn6s3e3	ctl2	17	2820.41	16.2941
d2MTn3s2e4	ctl2	18	2825.9	9.66667
d2TRn6s1e3	ctl2	18	2830.39	18.1667
d2RSn2s3e1	ctl2	17	2834.51	10.2353
d3MTRn5s4e1	ctl2	18	2843.84	16.4444
d3MWUn6s3e3	ctl2	17	2845.85	16
d3MTRn3s1e4	ctl2	17	2848.45	4.58824
d4TWSUn1s3e1	ctl2	17	2860.54	3.41176
d3MTRn3s2e4	ctl2	17	2862.16	7
d5TWRSUn6s4e4	ctl2	19	2865.79	11.1579
d2SUn5s2e3	ctl2	17	2870.46	16.7647
d2TUn4s3e2	ctl2	18	2870.9	17.8333
d3RSUn5s2e3	ctl2	17	2871.36	11.3529
d4TWSUn6s4e4	ctl2	17	2871.54	14
d3RSUn6s4e2	ctl2	17	2876.85	18.4118
d3MWRn4s4e2	ctl2	19	2881.34	14
d3MTSn4s3e3	ctl2	19	2883.54	11.4737
d4MTWSn2s3e3	ctl2	19	2888.83	5
d3MWSn5s4e2	ctl2	17	2896.71	16.5294
d3RSUn6s2e3	ctl2	19	2904.5	14
d4MTWUn6s4e4	ctl2	19	2905.78	14
d3TWSn5s3e3	ctl2	17	2907.34	14
d1Un3s2e1	ctl2	17	2914.22	21
d3MWRn5s2e4	ctl2	19	2916.68	11.5263
d3WRUn6s4e1	ctl2	17	2920.01	18.5882
d4MRSUn5s3e4	ctl2	18	2927.91	9.94444
d2WSn6s1e3	ctl2	17	2929.27	17.4118
d4MWRUn2s4e3	ctl2	19	2933.62	7
d2SUn5s1e3	ctl2	19	2940.88	14
d3MTUn6s2e4	ctl2	17	2955.07	14
d3TSUn4s3e3	ctl2	19	2967.78	11.4737
d3MWSn4s4e1	ctl2	19	2970.91	14
d3TWSn4s4e2	ctl2	19	2972.89	14
d4MTWUn5s4e4	ctl2	19	2980.55	12.5263
d1Rn3s1e2	ctl2	17	2989.18	14
d2TRn4s3e2	ctl2	18	2992.36	17
d3TWUn5s4e3	ctl2	18	2997.01	16.6111
d4TWRSn5s3e4	ctl2	17	2998.53	10.1176
d4TWSUn4s4e4	ctl2	19	2998.96	10.5263
d3TRUn4s3e4	ctl2	19	3004.86	11.6842
d5MTWRUn3s4e4	ctl2	19	3007.11	7
d3TWUn5s4e2	ctl2	18	3010.57	16.6111
d3TWSn3s4e1	ctl2	17	3012.6	11.4706
d2SUn3s2e3	ctl2	17	3017.16	10.9412
d3TWSn3s4e2	ctl2	17	3018.2	11.4706
d2MWn1s1e3	ctl2	18	3021.32	1
d3MTUn5s2e4	ctl2	17	3031.73	11.8235
d3MSUn5s1e4	ctl2	19	3034.16	9.68421
d2WSn5s3e1	ctl2	19	3035.01	21
d3TWRn5s1e4	ctl2	19	3035.66	9.89474
d4TRSUn5s3e4	ctl2	17	3037.73	10.3529
d1Tn6s1e1	ctl2	19	3038.53	35
d3MSUn6s2e4	ctl2	17	3041.66	14
d5MWRSUn3s4e4	ctl2	17	3042.11	7
d3MTRn6s2e4	ctl2	17	3043.78	14
d2RSn4s3e1	ctl2	17	3045.87	17.9412
d2MUn4s3e4	ctl2	18	3053.97	16.6667
d3MWUn4s4e2	ctl2	17	3054.5	14
d2TRn2s2e3	ctl2	17	3064	7
d4MWRUn5s4e3	ctl2	19	3068.27	12.2105
d3MWUn4s3e3	ctl2	19	3069.05	11.5789
d5MWRSUn3s4e2	ctl2	19	3073.28	7
d5MWRSUn3s4e3	ctl2	19	3075.71	7
d4MWRUn3s4e3	ctl2	19	3081.1	8.68421
d2TSn6s2e2	ctl2	17	3081.39	21
d1Tn1s2e1	ctl2	19	3088.8	7
d3WRUn5s3e3	ctl2	19	3091.59	14
d5TWRSUn5s4e4	ctl2	19	3093.97	9.63158
d3MRUn5s3e3	ctl2	19	3094.27	14
d2MUn4s4e3	ctl2	18	3097.34	21
d3MSUn5s4e3	ctl2	19	3101.4	16.2632
d4MTWSn3s3e4	ctl2	19	3108.69	7
d2WSn6s3e2	ctl2	17	3111.9	24.4118
d4TWRSn3s1e4	ctl2	19	3114.68	3.05263
d6MTWRSUn2s4e2	ctl2	19	3117.29	4.57895
d3TWRn6s1e4	ctl2	17	3117.85	11.5882
d3MTWn4s4e3	ctl2	17	3120.4	14
d4MRSUn3s2e4	ctl2	19	3130.87	5.42105
d2TRn6s2e2	ctl2	19	3131.38	21
d3MSUn5s3e3	ctl2	19	3132.04	14
d4MRSUn2s3e3	ctl2	19	3132.53	5.10526
d2TRn4s1e3	ctl2	19	3139.82	10.4211
d2TWn5s1e3	ctl2	17	3140.74	14
d3TWRn5s2e4	ctl2	17	3143.61	11.8235
d3MTSn4s4e2	ctl2	19	3145.52	14
d3MTWn6s2e4	ctl2	17	3147.68	14
d2RUn5s1e3	ctl2	17	3149.78	14
d3MRUn3s4e1	ctl2	17	3150.65	11.3529
d3MWRn6s1e4	ctl2	19	3156.01	11.5263
d2MUn1s3e2	ctl2	18	3174.35	7
d3MWSn4s4e2	ctl2	17	3175.24	14
d3MTWn4s3e4	ctl2	19	3181.35	11.9474
d2SUn4s4e2	ctl2	16	3204.43	21
d4TRSUn1s2e3	ctl2	19	3214.45	1.84211
d4TRSUn1s1e3	ctl2	19	3214.62	1
d2MTn2s4e2	ctl2	18	3216.18	14
d3MRSn5s4e2	ctl2	17	3219.04	16.3529
d1Wn3s2e1	ctl2	17	3222.46	21
d3MSUn4s4e1	ctl2	19	3224.04	14
d3MSUn5s2e4	ctl2	17	3225.29	11.5882
d3MRSn5s4e1	ctl2	17	3225.8	16.3529
d4WRSUn3s4e3	ctl2	19	3236.28	8.94737
d3MTWn5s2e4	ctl2	17	3241.61	10.4118
d5MTWRUn2s4e1	ctl2	19	3244.45	5.57895
d2TUn2s1e3	ctl2	17	3251.87	3.05882
d2MUn6s4e3	ctl2	18	3258.35	28
d2MUn6s4e4	ctl2	18	3258.35	28
d3TRUn6s2e3	ctl2	19	3262.05	14
d3TSUn5s4e3	ctl2	19	3264.99	16.2105
d3MWUn5s2e4	ctl2	17	3266.08	11.3529
d4WRSUn5s3e4	ctl2	19	3273.78	10.6316
d3MWSn6s3e2	ctl2	19	3274.41	16.2632
d4TWRSn3s3e4	ctl2	17	3276.4	7
d2TWn4s1e3	ctl2	17	3277.22	9.17647
d3MTRn4s2e4	ctl2	19	3279.56	9.57895
d3MWUn5s4e1	ctl2	19	3279.87	16.6842
d4MTWRn6s4e4	ctl2	17	3280.18	14
d2TWn6s2e2	ctl2	19	3283.6	21
d2RSn3s3e2	ctl2	16	3284.3	14
d2RUn3s3e3	ctl2	17	3285.05	14
d2WRn4s1e4	ctl2	17	3287.37	10.0588
d3TRUn2s3e3	ctl2	19	3287.38	7
d2TSn3s2e3	ctl2	19	3298.74	10.4211
d3TRUn5s4e3	ctl2	19	3300.79	16.4211
d3WRUn6s2e3	ctl2	19	3300.98	14
d3TWSn6s3e3	ctl2	17	3301.02	16.1765
d3TRSn4s3e3	ctl2	19	3306.74	11.7368
d3MWRn6s2e4	ctl2	17	3311.34	14
d3TWRn3s1e4	ctl2	17	3319.57	4.35294
d3MTRn4s3e4	ctl2	17	3322.27	11.4706
d1Un4s2e1	ctl2	19	3326.44	28
d2WUn5s3e1	ctl2	19	3326.63	21
d3TWUn4s3e4	ctl2	19	3332.6	11.9474
d3WRUn2s3e3	ctl2	17	3334.19	7
d2MWn4s3e3	ctl2	18	3340.91	17.6667
d3MWRn6s3e3	ctl2	17	3345.18	16.1765
d2WSn6s3e1	ctl2	19	3349.93	24.4211
d3MRUn6s1e4	ctl2	17	3358.29	11.5882
d4MTWSn3s4e3	ctl2	17	3358.59	8.76471
d3MRSn3s4e1	ctl2	16	3360.65	11.4375
d3TRSn5s1e4	ctl2	17	3369.08	9.35294
d2WRn2s3e2	ctl2	17	3376.81	10.6471
d3TRUn1s2e3	ctl2	17	3385.58	2.35294
d3WRUn6s1e4	ctl2	17	3394.85	11.8235
d1Wn6s1e2	ctl2	17	3407.29	35
d3MRSn3s4e2	ctl2	16	3407.78	11.4375
d3RSUn4s3e4	ctl2	17	3409.9	11.7059
d3TWRn6s4e3	ctl2	17	3413.41	18.1176
d3RSUn6s4e1	ctl2	19	3415.38	18.4737
d3MRSn6s3e3	ctl2	17	3428.04	16.2353
d2WSn2s1e3	ctl2	16	3435.44	3.4375
d2WRn4s2e3	ctl2	17	3438.81	14
d3TRSn6s4e1	ctl2	19	3452.76	18.6842
d3MTRn6s4e2	ctl2	17	3458.44	18.5294
d3TRUn1s1e3	ctl2	17	3466.47	1
d3MRSn4s3e3	ctl2	19	3468.75	11.7895
d2TUn5s3e1	ctl2	17	3471.42	21
d1Rn5s1e2	ctl2	17	3471.79	28
d3MTWn5s3e3	ctl2	19	3475.38	14
d4TWSUn1s2e3	ctl2	19	3483.45	1.84211
d3TRSn6s4e2	ctl2	17	3484.78	18.7059
d3MWUn5s4e2	ctl2	17	3489.27	16.6471
d3MTRn5s2e4	ctl2	19	3490.54	11.3684
d3MRSn6s4e1	ctl2	17	3521.55	18.5882
d2WRn4s3e2	ctl2	17	3530.98	16.7647
d2WSn4s3e1	ctl2	17	3536.86	17.3529
d3TRSn6s3e3	ctl2	17	3544.92	16.5882
d3MTSn5s3e4	ctl2	17	3553.66	14
d3MTUn5s4e2	ctl2	17	3555.04	15.7059
d4MTWUn3s4e3	ctl2	17	3557.91	8.52941
d3TRSn5s2e3	ctl2	19	3566.39	11.5263
d2MTn2s3e3	ctl2	20	3576.24	11
d2TUn2s3e1	ctl2	17	3576.93	10.4118
d4TRSUn6s3e4	ctl2	19	3577.51	12.2632
d6MTWRSUn2s2e4	ctl2	20	3579.61	2.65
d3MRUn6s4e1	ctl2	17	3584.08	18.5882
d2RSn5s3e2	ctl2	16	3585.01	21
d4TWRUn1s3e3	ctl2	16	3585.01	3.75
d4MTWUn1s2e3	ctl2	16	3591.37	2.3125
d4MTWUn4s4e4	ctl2	20	3602.22	10.35
d2RUn2s1e3	ctl2	16	3608.03	3.5
d3MWSn5s1e4	ctl2	19	3611.97	9.47368
d3MTUn6s4e1	ctl2	18	3624.87	18.2222
d3TWUn4s4e4	ctl2	17	3636.83	14
d4MWRUn1s2e3	ctl2	20	3637.97	1.7
d2RSn6s3e1	ctl2	20	3642.7	23.75
d4TWRSn1s3e2	ctl2	16	3653.12	3.75
d3RSUn4s2e4	ctl2	19	3654.63	9.42105
d1Rn1s1e2	ctl2	16	3657.73	1
d3MTRn3s3e4	ctl2	16	3662.13	9.0625
d2RUn2s3e1	ctl2	20	3662.51	10.5
d3MTWn2s3e2	ctl2	19	3665.72	7
d3MTUn4s3e4	ctl2	16	3672.1	10.75
d4MTWRn5s4e4	ctl2	17	3672.45	11.9412
d4TWRSn1s3e1	ctl2	16	3677.64	3.75
d3MWSn3s4e3	ctl2	16	3681.13	11.625
d4MTWUn3s4e2	ctl2	19	3681.88	8.63158
d5MWRSUn1s2e3	ctl2	20	3695.35	1.45
d5TWRSUn2s4e2	ctl2	16	3712.71	5.5
d4TWRUn1s3e1	ctl2	20	3726.03	3.55
d5TWRSUn2s3e4	ctl2	16	3736.42	4.3125
d3RSUn6s3e2	ctl2	20	3736.72	16
d3TWUn4s4e3	ctl2	19	3738.81	14
d4TWRUn1s3e2	ctl2	20	3745.99	3.55
d2SUn5s3e2	ctl2	16	3761.08	21
d6MTWRSUn2s4e3	ctl2	16	3774.89	4.5625
d2SUn3s3e3	ctl2	16	3782.77	14
d3TRSn2s2e3	ctl2	20	3791.92	4.45
d2MRn6s3e4	ctl2	20	3792.27	24.6
d4MWRSn5s4e3	ctl2	20	3793.78	12.1
d4TWRSn1s2e3	ctl2	20	3794.75	1.7
d4MWRSn1s3e1	ctl2	16	3796.87	3.375
d1Rn3s2e1	ctl2	16	3798.69	21
d3TSUn4s4e3	ctl2	16	3799.89	14
d2TSn1s2e2	ctl2	16	3799.93	3.5
d3MRUn3s4e2	ctl2	16	3803.48	11.25
d3WRSn6s4e1	ctl2	16	3817.7	18.4375
d2MRn4s4e4	ctl2	16	3820.01	21
d4MTWSn1s1e3	ctl2	20	3832.91	1
d3TWSn5s1e4	ctl2	17	3841.78	8.94118
d2RUn5s2e2	ctl2	20	3855.75	17.5
d2TWn4s4e1	ctl2	17	3856.02	21
d2TWn2s3e2	ctl2	16	3859.59	9.25
d3TWRn4s4e3	ctl2	19	3861.87	14
d2TWn2s3e1	ctl2	16	3862.42	9.25
d4WRSUn1s2e3	ctl2	20	3869.47	1.85
d3WRUn5s4e1	ctl2	19	3872.51	16.2632
d4MTWRn1s2e3	ctl2	20	3874.45	1.45
d4MWRUn3s1e4	ctl2	20	3875.47	3.45
d2MWn3s3e4	ctl2	20	3883.18	14
d5MTWRUn1s2e3	ctl2	20	3886.5	1.5
d1Un2s1e2	ctl2	17	3887.7	7
d2RSn3s2e3	ctl2	16	3888.89	10.5
d2MWn3s2e4	ctl2	20	3889.11	10.5
d2WUn3s3e2	ctl2	17	3895.91	14
d2WRn5s3e1	ctl2	19	3903.01	21
d3TWRn6s4e2	ctl2	19	3904.15	18.1053
d3MTSn5s2e4	ctl2	19	3905.3	11.4211
d3MWSn6s1e4	ctl2	16	3905.99	11.5
d3TSUn3s2e4	ctl2	16	3908.46	7
d4MTWRn3s4e4	ctl2	16	3923.19	8.9375
d3TSUn3s1e4	ctl2	16	3924.45	4.625
d2MRn1s3e2	ctl2	20	3930.24	7
d2MWn1s3e1	ctl2	16	3931.95	7
d2TSn6s1e3	ctl2	16	3932.87	17.5625
d3MRUn4s4e4	ctl2	16	3938.4	14
d2WSn3s3e2	ctl2	20	3945.55	14
d3TWUn1s2e3	ctl2	16	3960.18	2.3125
d3MTSn4s4e3	ctl2	16	3963.89	14
d3MTUn4s2e4	ctl2	20	3968.97	9
d3TSUn6s4e2	ctl2	19	3973.51	18.6316
d2SUn5s2e2	ctl2	20	3976.47	16.5
d4MTWSn5s4e3	ctl2	20	3976.78	12.3
d3RSUn5s4e2	ctl2	20	3994.51	16.5
d3WRSn5s4e2	ctl2	20	3995.57	16.3
d3TRSn4s4e3	ctl2	16	3997.31	14
d6MTWRSUn1s3e3	ctl2	16	3998.19	2.4375
d2MSn3s3e4	ctl2	20	3998.21	14
d3MWRn1s3e1	ctl2	20	3999.44	4.65
d3MWRn2s1e3	ctl2	20	3999.74	2.3
d1Sn3s2e1	ctl2	16	4002.64	21
d2TSn2s2e3	ctl2	16	4005.71	7
d3TWUn1s1e3	ctl2	16	4011.14	1
d2MTn3s4e3	ctl2	16	4012.56	16.875
d3MTSn5s4e1	ctl2	16	4012.76	16.25
d3MSUn3s1e4	ctl2	16	4013	4.25
d3MWRn3s1e4	ctl2	16	4015.22	4.5625
d3MRSn4s4e2	ctl2	20	4017.31	14
d4MTWSn1s3e2	ctl2	20	4017.8	3.6
d3MRSn4s4e1	ctl2	20	4018.57	14
d2MSn5s4e4	ctl2	16	4023.81	24.875
d3MWRn3s2e4	ctl2	16	4025.4	7
d2SUn6s3e2	ctl2	16	4030.29	24.5
d2MSn4s3e4	ctl2	16	4034.09	16.75
d2MSn4s4e4	ctl2	16	4034.09	21
d2MWn5s4e3	ctl2	20	4038.65	24.5
d2SUn6s1e3	ctl2	16	4039.34	18.4375
d2WRn4s3e1	ctl2	19	4041.03	16.8421
d1Sn5s1e1	ctl2	20	4049.67	28
d4TRSUn6s4e3	ctl2	20	4052.24	14
d2SUn3s3e2	ctl2	20	4061.72	14
d2MRn2s3e4	ctl2	16	4061.74	10.625
d2MSn6s3e4	ctl2	16	4063.17	23.75
d3MWRn4s4e1	ctl2	20	4066.83	14
d3WRUn1s2e3	ctl2	16	4068.58	2.625
d2MUn2s4e1	ctl2	18	4075.29	14
d2TWn4s3e2	ctl2	17	4076.18	17.0588
d2TRn4s2e3	ctl2	16	4081.27	14
d3MWRn5s3e3	ctl2	20	4082.03	14
d3WRUn4s3e4	ctl2	20	4082.21	11.5
d1Rn2s1e2	ctl2	20	4084.27	7
d2MTn6s4e3	ctl2	20	4085.73	28
d4MTWRn3s3e4	ctl2	20	4087.46	7
d3MRUn5s4e3	ctl2	16	4096.11	16.25
d4WRSUn6s2e4	ctl2	20	4097.18	10.55
d2WSn3s2e3	ctl2	16	4097.87	10.375
d4TWRSn3s4e3	ctl2	17	4100.17	8.64706
d5MWRSUn3s4e1	ctl2	20	4101.08	7
d4MTWRn3s1e4	ctl2	20	4112.53	3.65
d2WUn4s3e2	ctl2	16	4113.74	17.375
d4TRSUn5s4e3	ctl2	20	4116.81	12.25
d2MSn6s4e3	ctl2	20	4118.84	28
d4MTWRn3s2e4	ctl2	20	4118.9	5.4
d2RSn6s2e2	ctl2	20	4123.24	21
d1Tn2s1e2	ctl2	20	4129.68	7
d2MWn5s4e2	ctl2	20	4133.45	24.5
d3TSUn4s4e1	ctl2	20	4134.36	14
d2TWn6s1e3	ctl2	17	4135.15	17.0588
d3WRSn3s4e1	ctl2	16	4136.77	11.4375
d4MWRSn3s3e4	ctl2	16	4143.18	7
d2TUn5s1e3	ctl2	20	4145.81	14
d3TWUn6s3e3	ctl2	20	4153.96	16
d3WRSn5s3e3	ctl2	20	4154.34	14
d3TWRn6s2e4	ctl2	16	4158.48	14
d3WRSn4s2e4	ctl2	19	4167.61	9.26316
d4TRSUn3s4e3	ctl2	19	4175.38	8.94737
d3MWUn3s4e1	ctl2	17	4176.7	11.8824
d3MSUn6s1e4	ctl2	20	4184.83	11.6
d3TRUn4s2e4	ctl2	20	4187.96	9.4
d3MSUn6s3e2	ctl2	20	4193.83	16
d3WRSn5s4e3	ctl2	16	4194.91	16.1875
d2TSn4s1e3	ctl2	16	4195.61	10.5
d2SUn3s1e3	ctl2	20	4196.25	7
d4MRSUn6s4e2	ctl2	20	4198.19	14
d3WRUn4s4e3	ctl2	16	4201.01	14
d1Wn5s2e1	ctl2	16	4206.05	35
d1Rn4s1e2	ctl2	16	4208.37	21
d3RSUn4s4e1	ctl2	20	4210.48	14
d4MWRUn2s4e2	ctl2	20	4212.16	7
d4MRSUn6s4e3	ctl2	20	4214.47	14
d4MRSUn5s4e3	ctl2	20	4214.99	12.05
d2MTn6s3e4	ctl2	20	4215.5	24
d2TRn6s3e2	ctl2	16	4216.43	24.6875
d3RSUn4s4e2	ctl2	20	4220.5	14
d3MTSn4s4e1	ctl2	20	4220.92	14
d3TRSn4s1e4	ctl2	17	4221.32	7
d4MWRUn5s3e4	ctl2	20	4221.54	10.75
d2MWn3s4e4	ctl2	16	4222.49	18.25
d2MTn5s3e3	ctl2	20	4226.57	21
d2MTn5s3e4	ctl2	20	4226.57	21
d3RSUn4s4e3	ctl2	16	4230.23	14
d3TRSn5s4e1	ctl2	20	4238.11	16.1
d3TWRn6s3e3	ctl2	20	4244.52	16
d3TWSn2s2e3	ctl2	20	4245.85	4.6
d2MRn6s4e2	ctl2	20	4246.98	28
d3TWSn3s4e3	ctl2	16	4252.39	11.5
d3MRSn6s1e4	ctl2	20	4253.12	11.8
d3TSUn6s4e3	ctl2	16	4254.83	18.6875
d2WSn5s1e3	ctl2	20	4257.14	14
d2MSn3s4e3	ctl2	16	4261.6	17.125
d4TWRUn5s4e4	ctl2	16	4262.86	12.125
d2MTn2s2e4	ctl2	16	4263.91	7
d2MTn3s3e4	ctl2	16	4265.81	14
d3MTSn4s3e4	ctl2	16	4270.37	11.25
d4MTWUn3s3e4	ctl2	20	4274.9	7
d4MRSUn5s2e4	ctl2	20	4279.26	8.5
d3TWSn4s4e3	ctl2	16	4281.25	14
d5MTWRSn3s3e4	ctl2	20	4281.66	5.75
d4TWSUn6s4e3	ctl2	20	4285.79	14
d2RSn5s2e2	ctl2	20	4287.44	17.05
d4WRSUn6s4e4	ctl2	16	4290.65	14
d2TRn4s4e1	ctl2	16	4291.77	21
d2TWn2s1e3	ctl2	20	4297.59	3.75
d2TUn6s2e2	ctl2	20	4298.19	21
d2WRn3s2e3	ctl2	16	4316.31	10.1875
d3MRSn6s2e4	ctl2	16	4316.42	14
d4TWRUn6s4e4	ctl2	20	4317.22	14
d2RUn4s3e1	ctl2	16	4318.68	17.4375
d2RUn4s1e3	ctl2	16	4319.01	10.375
d1Tn3s1e2	ctl2	16	4320.74	14
d2TSn4s4e1	ctl2	15	4322.68	21
d2MTn2s1e4	ctl2	16	4330.56	2.875
d3TWRn3s2e4	ctl2	16	4331.12	7
d2TRn3s3e2	ctl2	20	4337.98	14
d3TSUn4s2e4	ctl2	20	4345.33	8.95
d4MWRUn6s3e4	ctl2	20	4349.82	12
d2WSn5s2e3	ctl2	16	4350.12	17.375
d2MUn1s1e3	ctl2	20	4355.79	1
d3MTRn1s3e2	ctl2	16	4363.82	4.4375
d6MTWRSUn2s4e1	ctl2	20	4364.03	4.55
d2TSn4s3e2	ctl2	20	4365.31	17.45
d2TUn6s3e2	ctl2	16	4370.21	24.5
d2WRn6s2e2	ctl2	20	4370.75	21
d6MTWRSUn3s4e4	ctl2	16	4381.17	5.875
d3MTRn6s3e2	ctl2	20	4382	15.8
d3MWUn5s3e4	ctl2	16	4382.08	14
d2WSn4s1e3	ctl2	16	4383.68	10.5
d4TRSUn6s4e4	ctl2	16	4384.31	14
d3MWSn5s2e3	ctl2	20	4395.41	11.75
d3MSUn4s4e3	ctl2	16	4405.55	14
d3RSUn3s4e2	ctl2	15	4414.9	10.9333
d4WRSUn1s3e1	ctl2	15	4414.96	3.46667
d3TRUn6s4e1	ctl2	20	4420.34	18.7
d4MWRSn3s4e3	ctl2	20	4423.94	8.7
d3MWUn5s4e3	ctl2	16	4429.47	16.6875
d3TWSn4s3e3	ctl2	20	4435.18	11.5
d3MWSn4s2e4	ctl2	20	4440.15	9.15
d3MRSn4s3e4	ctl2	16	4441.2	11.75
d2MWn2s3e3	ctl2	20	4442.38	10.2
d3TWSn3s2e4	ctl2	16	4443.73	7
d3MTWn4s4e2	ctl2	20	4444.11	14
d3TSUn5s1e4	ctl2	16	4458.73	9.4375
d3MRUn6s4e2	ctl2	16	4466.71	18.625
d4MRSUn6s4e4	ctl2	16	4467.37	14
d4TWSUn3s4e2	ctl2	19	4469.63	8.89474
d3TSUn6s1e4	ctl2	16	4471.01	12.0625
d4MWRSn5s3e4	ctl2	20	4476.7	10.55
d4MTWSn3s4e2	ctl2	20	4480.17	8.65
d4MTWSn3s4e1	ctl2	20	4483.82	8.65
d4MWRUn1s3e1	ctl2	20	4484.41	3.55
d3MTSn6s2e4	ctl2	16	4487.29	14
d2WRn4s1e3	ctl2	20	4496.97	10.25
d5TWRSUn1s3e2	ctl2	21	4506.44	2.71429
d3MWRn6s3e2	ctl2	20	4509.73	16.2
d3MTUn4s4e3	ctl2	20	4511.19	14
d5MTWRSn3s4e4	ctl2	16	4517.33	7
d1Wn2s2e1	ctl2	20	4518.41	14
d2MSn6s2e4	ctl2	20	4523.2	21
d4MRSUn2s2e4	ctl2	15	4528.85	3.2
d2TUn2s3e2	ctl2	16	4536.17	10.5
d3TWSn6s4e1	ctl2	16	4536.59	18.625
d5MWRSUn2s3e4	ctl2	15	4537.97	4.06667
d3MWRn4s3e4	ctl2	16	4539.24	11.75
d2MSn6s1e4	ctl2	20	4541.17	17.5
d3TWUn6s4e2	ctl2	16	4544.15	18.1875
d4TRSUn2s3e2	ctl2	20	4544.22	5.15
d2TUn4s1e3	ctl2	16	4552.74	11.0625
d3WRSn3s1e4	ctl2	15	4555.37	4.33333
d4MRSUn2s1e4	ctl2	15	4577.46	1.8
d2WUn4s1e3	ctl2	16	4583.39	10.4375
d3RSUn2s1e4	ctl2	15	4589.08	2.53333
d3TWSn4s3e4	ctl2	16	4589.84	11.5
d2MTn4s3e3	ctl2	20	4595.62	16.5
d2MSn4s2e4	ctl2	20	4600.71	14
d3TWUn5s1e4	ctl2	20	4600.75	9.05
d4MRSUn1s3e2	ctl2	16	4604.89	3.5
d3TWUn5s2e4	ctl2	20	4618.18	10.85
d2MUn6s4e2	ctl2	20	4620.67	28
d4MRSUn6s3e4	ctl2	20	4623.6	12.2
d2TWn3s3e3	ctl2	20	4625.52	14
d4TWRSn6s1e4	ctl2	20	4632.27	9.15
d3TWSn1s1e3	ctl2	15	4638.45	1
d3TWSn5s2e4	ctl2	16	4650.7	11.5
d1Tn3s2e1	ctl2	16	4653.1	21
d2TWn5s3e2	ctl2	16	4654.19	21
d3MTUn3s4e1	ctl2	16	4662.86	11.25
d3MTSn6s4e3	ctl2	16	4672.38	18.25
d2RSn1s2e2	ctl2	15	4674.47	3.2
d2RSn4s2e3	ctl2	15	4677.2	14
d4WRSUn5s4e4	ctl2	16	4680.95	12.25
d4MWRSn5s4e4	ctl2	15	4690.85	12.1333
d3MSUn3s4e1	ctl2	16	4693.37	11.25
d3MRSn2s4e1	ctl2	16	4698.05	9.375
d2RUn6s2e2	ctl2	20	4705.23	21
d3WRSn6s3e3	ctl2	20	4708.21	16.35
d3RSUn5s3e3	ctl2	15	4709.29	14
d3MTWn6s3e3	ctl2	16	4710.77	16.25
d4MTWSn6s4e4	ctl2	15	4714.64	14
d2MTn4s3e4	ctl2	16	4718.18	16.875
d2SUn2s2e3	ctl2	15	4719.56	7
d2MWn6s4e3	ctl2	20	4723.62	28
d2MWn6s4e4	ctl2	20	4723.62	28
d3WRUn1s3e1	ctl2	15	4723.88	5.06667
d3WRSn6s4e2	ctl2	15	4729.23	18.5333
d3TRSn6s2e3	ctl2	20	4732.56	14
d4MWRSn6s2e4	ctl2	20	4740.23	10.7
d2TRn5s4e1	ctl2	15	4748.72	24.4
d4TWSUn1s1e3	ctl2	20	4754.01	1
d2MUn5s4e3	ctl2	16	4760.92	23.875
d3TWUn6s4e1	ctl2	20	4765.33	18.3
d1Tn5s2e1	ctl2	15	4766.24	35
d3MRSn2s3e3	ctl2	15	4771.49	7
d2MTn5s4e3	ctl2	16	4772.23	24.5
d2MTn5s4e4	ctl2	16	4772.23	24.5
d6MTWRSUn2s1e4	ctl2	21	4791.96	1.04762
d3WRSn1s1e3	ctl2	16	4797.85	1
d5MWRSUn1s3e2	ctl2	21	4805.46	2.85714
d3MTUn6s3e3	ctl2	16	4809.3	15.75
d3MRUn3s4e3	ctl2	15	4810.01	11.2667
d4TRSUn5s1e4	ctl2	20	4811.2	7
d4MWRSn1s3e2	ctl2	15	4815.42	3.33333
d4TWRSn6s3e4	ctl2	16	4816.5	12.125
d2SUn4s3e3	ctl2	15	4817.46	17.3333
d3MTSn2s1e4	ctl2	16	4819.37	2.0625
d3MWSn4s3e4	ctl2	15	4820.39	11.6
d3MTWn3s4e1	ctl2	16	4821.64	10.5
d3TWSn4s2e4	ctl2	20	4826.64	9.4
d3MTWn3s4e2	ctl2	16	4831.19	10.5
d5MWRSUn1s1e3	ctl2	21	4835.64	1
d1Sn2s2e1	ctl2	15	4836.41	14
d3MTSn2s2e4	ctl2	16	4839.39	4.25
d2SUn5s3e1	ctl2	21	4840.99	21
d2MUn6s3e4	ctl2	20	4841.21	23.5
d3MWSn4s4e3	ctl2	15	4848.51	14
d3RSUn3s1e4	ctl2	15	4851.54	4.53333
d2RSn3s3e1	ctl2	21	4853.92	14
d3MTUn1s3e1	ctl2	19	4856.61	4.31579
d4TWSUn3s3e4	ctl2	21	4858.08	7
d3WRUn6s4e2	ctl2	15	4861.02	18.6667
d5MTWRUn1s3e3	ctl2	15	4863.64	3.06667
d2RSn2s3e2	ctl2	15	4869.08	10.4
d4TWRUn3s3e4	ctl2	20	4888.24	7
d3TRUn3s4e1	ctl2	16	4896.28	11.5
d3MTWn1s1e3	ctl2	15	4903.27	1
d2TRn5s3e1	ctl2	21	4904.18	21
d3WRSn6s2e4	ctl2	15	4906.34	14
d3MWUn2s3e3	ctl2	15	4910.79	7
d1Mn6s1e1	ctl2	20	4913.18	35
d3TWRn4s3e3	ctl2	20	4914.93	11.8
d4TRSUn3s1e4	ctl2	21	4927.69	3.7619
d2WUn3s3e3	ctl2	16	4927.73	14
d4MWRSn3s1e4	ctl2	21	4927.94	3.28571
d3MSUn3s3e4	ctl2	15	4947	9.06667
d3MWUn6s3e2	ctl2	21	4953.11	16.381
d3MTRn5s4e2	ctl2	16	4974.58	16.4375
d3MRSn4s2e4	ctl2	20	4975.15	9.25
d4TWRUn2s4e1	ctl2	16	4981.57	7
d3TWRn5s4e2	ctl2	20	4992.62	16.4
d4TWRSn3s4e2	ctl2	20	4996.77	8.6
d5TWRSUn3s4e3	ctl2	20	4998.97	7
d3MSUn3s2e4	ctl2	15	5005.73	7
d2MUn4s4e4	ctl2	16	5009.37	21
d4WRSUn4s4e4	ctl2	21	5011.43	10.3333
d4MTWSn4s4e4	ctl2	21	5013.31	10.381
d3MWRn5s3e4	ctl2	15	5013.93	14
d5TWRSUn3s4e2	ctl2	20	5017.49	7
d2SUn4s3e2	ctl2	21	5021.73	17.381
d3MRUn1s3e1	ctl2	19	5024.5	4.52632
d3MTWn6s3e2	ctl2	20	5025.62	16
d3MTRn6s4e1	ctl2	20	5037.12	18.4
d2MTn1s3e1	ctl2	16	5038.42	7
d2TSn2s3e1	ctl2	15	5044.2	10.4667
d4MRSUn3s1e4	ctl2	21	5044.21	3.90476
d3MTSn6s4e1	ctl2	20	5044.77	18.5
d4TRSUn1s3e2	ctl2	15	5055.98	3.4
d2WRn5s3e2	ctl2	15	5059.3	21
d3MSUn3s3e3	ctl2	21	5064.24	9.14286
d2RUn6s3e1	ctl2	21	5066.77	24.5238
d2MRn4s4e3	ctl2	20	5076.52	21
d3WRUn5s2e4	ctl2	15	5081.32	11.2667
d1Rn6s2e1	ctl2	15	5085.82	42
d5MTWRUn6s4e4	ctl2	21	5087.57	11.3333
d3TWRn5s3e4	ctl2	15	5097.52	14
d3WRUn5s1e4	ctl2	15	5100.96	9.46667
d1Wn5s1e2	ctl2	15	5105.78	28
d3MWUn3s4e2	ctl2	16	5105.81	12
d2MTn1s3e2	ctl2	16	5105.82	7
d3MRUn6s2e3	ctl2	21	5106.11	14
d3TRUn5s3e4	ctl2	15	5116.79	14
d3TWSn5s4e3	ctl2	15	5122.29	16.2
d3TRUn5s2e4	ctl2	15	5128.96	11.5333
d3MSUn5s2e3	ctl2	21	5138.84	11.8571
d3MWUn6s1e4	ctl2	15	5153.4	11.2667
d2MWn4s4e3	ctl2	16	5157.8	21
d3MWRn2s3e3	ctl2	15	5162.99	7
d3MTWn3s2e4	ctl2	15	5165.82	7
d3MTSn2s3e1	ctl2	21	5168.45	7
d2SUn5s2e4	ctl2	15	5173.22	17
d3TRUn5s1e4	ctl2	15	5176.62	9.4
d4MWRUn5s4e4	ctl2	15	5176.94	12.2667
d3WRSn3s4e2	ctl2	15	5183.38	11.5333
d4MTWSn6s3e4	ctl2	21	5186.24	11.9048
d3WRSn3s4e3	ctl2	15	5188.92	11.5333
d3TRSn3s1e4	ctl2	15	5191.94	4.6
d3MTWn3s1e4	ctl2	15	5201.97	4.93333
d2RUn4s2e2	ctl2	21	5204.66	14
d2SUn5s1e4	ctl2	15	5210.03	14
d3RSUn2s3e3	ctl2	15	5211.23	7
d4TRSUn5s4e4	ctl2	15	5214.84	12.2
d3MRUn5s2e4	ctl2	15	5224.18	11.5333
d3TWRn5s4e3	ctl2	16	5234.47	16.25
d3TWSn5s4e2	ctl2	21	5237.59	16.3333
d3TWRn4s3e4	ctl2	15	5240.8	12.2
d2RUn6s3e2	ctl2	15	5243.73	24.5333
d3MRUn2s1e3	ctl2	21	5253.15	2.14286
d3MRSn5s2e4	ctl2	15	5262.34	11.7333
d2TUn5s4e1	ctl2	15	5262.98	24
d3MTSn3s1e4	ctl2	15	5268.59	4.46667
d2RSn5s1e3	ctl2	15	5271.21	14
d2WRn6s2e3	ctl2	15	5273.57	21
d3MSUn6s3e4	ctl2	15	5286.82	15.5333
d2TSn5s2e3	ctl2	15	5292.49	17.3333
d2TRn4s1e4	ctl2	15	5293.65	10.6
d3TRUn4s4e3	ctl2	21	5298.59	14
d3MTSn3s2e4	ctl2	15	5299.46	7
d2TUn6s2e3	ctl2	15	5299.9	21
d4MRSUn1s3e1	ctl2	20	5302.79	3.2
d4MTWSn6s4e2	ctl2	21	5303.15	14
d3RSUn4s3e3	ctl2	21	5306.62	11.5714
d2TWn4s2e3	ctl2	15	5308.34	14
d4MTWRn5s3e4	ctl2	21	5310.22	10.4286
d3MSUn4s3e3	ctl2	21	5312.39	11.8571
d2TUn3s2e3	ctl2	21	5314.52	10.1429
d2MUn5s3e4	ctl2	20	5316.68	21
d3TRSn4s2e4	ctl2	16	5324.12	9.5
d3MSUn6s4e2	ctl2	15	5330.62	18.4
d2TUn6s4e1	ctl2	15	5336.16	28
d3MRSn4s4e3	ctl2	15	5336.29	14
d3MRUn4s3e3	ctl2	21	5343.3	11.6667
d2WUn1s2e2	ctl2	21	5345.37	3.66667
d2TWn5s4e1	ctl2	16	5347.86	24.1875
d3TSUn3s3e3	ctl2	21	5360.42	9.2381
d4MTWUn1s3e2	ctl2	21	5363.45	3.28571
d2TSn4s4e2	ctl2	14	5364.52	21
d3TWSn3s3e4	ctl2	15	5365.25	9.33333
d2WSn3s3e3	ctl2	15	5371.12	14
d2TRn3s2e3	ctl2	15	5373.96	10
d3MRSn2s4e2	ctl2	15	5385.83	9.4
d2TUn4s4e1	ctl2	15	5387.33	21
d5MWRSUn6s4e4	ctl2	21	5394.24	11.0952
d4TWRUn5s2e4	ctl2	21	5399.96	8.80952
d3MWSn2s3e3	ctl2	15	5405.46	7
d3RSUn5s1e3	ctl2	21	5417.44	9.19048
d2TSn5s3e1	ctl2	21	5431.62	21
d4MRSUn5s4e2	ctl2	21	5438.59	12
d1Tn2s2e1	ctl2	21	5439.07	14
d4TRSUn2s3e3	ctl2	15	5440.85	5.13333
d3TRUn4s1e4	ctl2	21	5444.82	7
d4MTWRn5s4e3	ctl2	21	5446.46	11.8571
d2WSn3s1e3	ctl2	21	5446.63	7
d2WRn5s2e3	ctl2	15	5446.9	17.3333
d3MRUn4s4e2	ctl2	21	5451.39	14
d3TRSn3s4e1	ctl2	15	5451.76	11.8
d2TUn5s3e2	ctl2	15	5452.65	21
d3WRUn4s4e4	ctl2	15	5454.35	14
d4MRSUn4s4e2	ctl2	21	5462.77	10.3333
d2MWn5s2e4	ctl2	20	5465.46	17.2
d3TWSn5s2e3	ctl2	21	5465.96	11.5714
d4TWSUn3s4e1	ctl2	20	5471.54	8.85
d4MWRSn6s4e3	ctl2	21	5478.53	14
d1Wn4s2e1	ctl2	15	5478.86	28
d2WRn4s2e4	ctl2	15	5479.26	14
d3TRUn6s3e3	ctl2	15	5479.81	16.0667
d1Un4s1e2	ctl2	15	5481.98	21
d4MWRUn6s4e3	ctl2	21	5485.82	14
d2TWn5s1e4	ctl2	15	5489.15	14
d3RSUn4s4e4	ctl2	15	5495.17	14
d4WRSUn3s4e2	ctl2	21	5495.67	8.85714
d3MSUn4s4e4	ctl2	15	5497.5	14
d4TWRUn6s3e4	ctl2	21	5498.54	12.2381
d4MWRSn2s3e3	ctl2	21	5499.33	5.28571
d4MWRUn2s4e1	ctl2	21	5503.29	7
d2TRn6s3e1	ctl2	21	5503.95	24.5714
d4MTWRn6s3e4	ctl2	21	5505.22	12.2857
d3MSUn4s2e4	ctl2	21	5505.57	9.14286
d3RSUn3s4e3	ctl2	14	5506.52	11
d3MTSn5s3e3	ctl2	21	5508.73	14
d3MTWn4s4e4	ctl2	15	5513.53	14
d2RUn2s2e3	ctl2	14	5516.68	7
d1Rn1s2e1	ctl2	15	5518.44	7
d3MTRn6s3e3	ctl2	15	5519.64	15.7333
d3TSUn4s3e4	ctl2	15	5520.09	11.4667
d3RSUn5s4e1	ctl2	21	5522.71	16.5714
d3TSUn5s4e2	ctl2	21	5537.98	16.2381
d4TWRSn5s4e3	ctl2	21	5539.43	11.9048
d3MSUn3s4e2	ctl2	15	5541.37	11.1333
d2MRn3s3e4	ctl2	14	5542.14	14
d2MWn5s1e4	ctl2	20	5542.47	14
d2WUn3s3e1	ctl2	21	5545.03	14
d4TWRUn4s4e4	ctl2	21	5551.8	10.1429
d4TWRSn4s4e4	ctl2	21	5553.4	10.4286
d3MSUn5s4e2	ctl2	21	5557.72	16.3333
d1Wn3s1e2	ctl2	15	5568.47	14
d2MUn2s4e2	ctl2	16	5571.47	14
d2WUn5s2e2	ctl2	21	5584.49	17.4762
d3MRSn2s3e2	ctl2	21	5588.53	7
d4TWSUn5s3e4	ctl2	21	5590.06	10.4762
d3MTWn4s2e4	ctl2	21	5591.08	9.90476
d3TRSn5s2e4	ctl2	15	5597.71	11.5333
d2RSn3s1e3	ctl2	21	5605.57	7
d5MTWRUn2s3e4	ctl2	14	5606.27	4.57143
d2RUn3s3e2	ctl2	21	5607.15	14
d4WRSUn1s3e2	ctl2	14	5608.31	3.42857
d1Rn2s2e2	ctl2	14	5611.8	14
d4MRSUn1s2e3	ctl2	15	5611.81	2
d2RUn4s1e4	ctl2	15	5617.28	10.3333
d4MTWSn5s3e4	ctl2	21	5617.93	10.381
d3WRUn4s4e2	ctl2	21	5620.03	14
d3TRUn5s3e3	ctl2	21	5620.36	14
d4MRSUn1s1e3	ctl2	15	5623.83	1
d3MRSn3s4e3	ctl2	14	5625.1	11.4286
d2RSn2s1e3	ctl2	14	5626.64	3.07143
d3MTUn3s4e2	ctl2	15	5635.45	11.4
d3MRSn6s4e2	ctl2	15	5642.72	18.5333
d3TSUn6s4e1	ctl2	21	5644.97	18.619
d2TSn3s2e2	ctl2	21	5645.19	10.4286
d3TWSn6s3e2	ctl2	21	5645.41	16.3333
d2TSn5s2e2	ctl2	21	5648.52	17.4286
d3MSUn5s4e4	ctl2	15	5648.71	16.3333
d4TWSUn2s4e1	ctl2	15	5655.64	7
d2WRn3s3e2	ctl2	21	5658.74	14
d2RSn3s3e3	ctl2	14	5658.9	14
d4TWSUn6s3e4	ctl2	21	5665.36	12.3333
d2WUn5s3e2	ctl2	15	5665.77	21
d3MTSn6s3e2	ctl2	21	5670.09	16
d3WRSn4s3e4	ctl2	15	5674.94	11.4
d3MTSn6s2e3	ctl2	21	5681.87	14
d4MTWRn6s4e3	ctl2	21	5683.41	14
d2TUn1s2e2	ctl2	21	5686.54	3
d3MTSn5s1e4	ctl2	21	5694.05	9.61905
d2MTn4s4e3	ctl2	14	5711.62	21
d4MWRSn6s4e4	ctl2	15	5711.74	14
d2TWn5s2e2	ctl2	21	5715.91	17.1429
d2WRn2s2e3	ctl2	15	5720.7	7
d3MRSn6s2e3	ctl2	21	5722.58	14
d3TWUn2s3e3	ctl2	14	5734.12	7
d3MSUn5s3e4	ctl2	15	5736.92	14
d4MRSUn5s4e4	ctl2	15	5751.93	11.8667
d2TWn6s3e2	ctl2	15	5756.66	24.3333
d3MRUn2s4e1	ctl2	15	5759.52	9.46667
d3TWUn4s2e4	ctl2	21	5759.78	9.80952
d2WRn2s1e3	ctl2	15	5760.09	3
d3TWSn1s2e3	ctl2	14	5761.45	2.28571
d1Tn1s1e2	ctl2	14	5776.09	1
d2TWn6s4e1	ctl2	15	5777.69	28
d2WSn4s3e2	ctl2	15	5779.11	17.3333
d3MTWn1s3e1	ctl2	15	5783.07	5.46667
d2TRn6s2e3	ctl2	15	5784.01	21
d3MRUn2s4e2	ctl2	15	5800.17	9.46667
d1Un3s3e1	ctl2	14	5804.28	28
d2RSn4s3e2	ctl2	14	5805.51	18.3571
d3TSUn5s3e3	ctl2	21	5814.63	14
d3MRSn5s2e3	ctl2	21	5816.42	11.7143
d3MTWn5s4e3	ctl2	15	5821.41	16.8667
d1Un1s1e2	ctl2	14	5830.24	1
d3MTRn4s3e3	ctl2	21	5833.45	11.619
d2MUn5s4e2	ctl2	22	5851.18	23.8182
d3TWSn4s1e4	ctl2	21	5851.7	7
d1Rn4s2e1	ctl2	14	5857.24	28
d3TWUn6s4e3	ctl2	15	5858.08	18.2667
d1Rn6s1e2	ctl2	15	5858.94	35
d2MWn1s2e3	ctl2	14	5863.51	3.28571
d3WRSn6s3e4	ctl2	14	5865.87	16.2143
d5MTWRSn1s3e2	ctl2	22	5874.85	2.86364
d3MTUn5s4e3	ctl2	15	5887.09	15.8
d5MTWRSn2s3e4	ctl2	14	5887.97	4.35714
d4MTWUn3s4e1	ctl2	21	5890.72	8.57143
d3WRUn6s4e3	ctl2	14	5895.9	18.7143
d4TWRSn2s3e3	ctl2	21	5905.04	5.04762
d3TWUn4s4e2	ctl2	21	5905.88	14
d2MTn6s3e3	ctl2	22	5909.43	23.8182
d3WRUn5s4e3	ctl2	15	5913.11	16.2
d3MRSn2s1e3	ctl2	22	5915.27	2.5
d4MTWUn2s2e4	ctl2	14	5916.66	3.71429
d4MTWUn2s1e4	ctl2	14	5920.87	1.64286
d3RSUn6s4e3	ctl2	14	5926.13	18.7143
d3WRUn3s4e2	ctl2	14	5926.75	11.2857
d3WRUn3s4e3	ctl2	14	5930.72	11.2857
d3WRUn3s4e1	ctl2	14	5932.96	11.2857
d2MRn4s3e4	ctl2	22	5934.35	17.5455
d3MTWn6s4e1	ctl2	16	5937.98	18.25
d2MUn3s4e3	ctl2	22	5939.34	17.2727
d2WUn5s4e1	ctl2	14	5946.92	24.5714
d2MRn3s4e3	ctl2	22	5947.71	17.6364
d3TWUn3s4e2	ctl2	15	5952.06	11.2
d2SUn5s3e3	ctl2	14	5953.4	21
d3TWUn3s4e1	ctl2	15	5960.33	11.2
d3WRSn6s2e3	ctl2	21	5971.42	14
d3MSUn3s4e3	ctl2	14	5974.46	11
d1Tn2s2e2	ctl2	14	5974.56	14
d5MWRSUn2s4e1	ctl2	15	5975.91	5.73333
d2TWn6s3e1	ctl2	21	5983.92	24.381
d4MRSUn3s4e1	ctl2	21	5986.72	9.14286
d2WSn4s2e3	ctl2	14	5993.69	14
d5TWRSUn1s3e3	ctl2	14	5993.72	2.57143
d4MRSUn3s4e2	ctl2	21	6004.16	9.14286
d2RSn4s1e4	ctl2	14	6009.07	10.7143
d5MWRSUn2s4e2	ctl2	15	6015.42	5.73333
d3MWRn3s4e1	ctl2	15	6018.04	11.9333
d4TRSUn6s2e4	ctl2	21	6020.5	10.4286
d3MRUn2s3e3	ctl2	14	6023.89	7
d2MWn4s3e4	ctl2	14	6028.08	18.1429
d3RSUn3s3e4	ctl2	14	6028.93	9.07143
d3MTWn5s4e2	ctl2	21	6040.8	16.9048
d2WRn6s3e2	ctl2	14	6046.28	23.7857
d3RSUn2s2e3	ctl2	22	6054.82	4.59091
d2TSn6s3e1	ctl2	15	6064.8	24.6667
d3TSUn3s3e4	ctl2	14	6069.22	9.28571
d2TUn4s3e1	ctl2	21	6079.54	17.7143
d1Tn4s2e1	ctl2	15	6083.38	28
d2MSn6s4e2	ctl2	22	6087.16	28
d3RSUn3s2e4	ctl2	14	6089.01	7
d2RUn5s3e1	ctl2	22	6095.86	21
d3MWRn3s3e4	ctl2	14	6098.67	9.28571
d2TRn4s2e4	ctl2	14	6099.15	14
d2SUn6s2e3	ctl2	14	6108.22	21
d2MWn2s4e4	ctl2	14	6117.18	14
d5TWRSUn3s4e1	ctl2	21	6125.82	7
d2MWn2s4e3	ctl2	14	6126.42	14
d3MRUn1s3e2	ctl2	15	6135.43	4.4
d3MTSn2s3e3	ctl2	14	6137	7
d3RSUn3s3e3	ctl2	22	6138.74	8.95455
d2MSn5s4e3	ctl2	22	6139.56	24.3636
d2SUn6s4e1	ctl2	14	6140.83	28
d2MRn6s4e3	ctl2	14	6141.39	28
d2MRn6s4e4	ctl2	14	6141.39	28
d2MWn2s4e1	ctl2	14	6141.98	14
d2MWn2s4e2	ctl2	14	6141.98	14
d3TWRn6s3e4	ctl2	14	6145.5	15.8571
d3TWUn5s4e1	ctl2	21	6147.14	16.4762
d3MTSn3s4e1	ctl2	14	6150.65	11.5
d3WRUn5s3e4	ctl2	14	6153.58	14
d4TWRUn1s2e3	ctl2	22	6154.39	1.90909
d4MWRSn5s4e1	ctl2	22	6160.8	12.0909
d4MWRSn5s4e2	ctl2	22	6161.21	12.0909
d3RSUn6s3e4	ctl2	14	6162.45	16
d3TRUn3s1e4	ctl2	14	6167.67	4.5
d3WRSn4s1e4	ctl2	21	6170.09	7
d4TWRSn2s4e1	ctl2	15	6171.78	7
d4TWRSn2s4e2	ctl2	15	6171.78	7
d4MTWRn2s3e3	ctl2	22	6176.13	5.45455
d5MTWRSn3s4e3	ctl2	21	6181.2	7
d4MTWRn2s4e2	ctl2	16	6191.33	7
d2MSn2s3e4	ctl2	14	6195.7	9.85714
d4MTWRn2s4e1	ctl2	16	6199.02	7
d3MWSn3s3e3	ctl2	22	6199.5	9.40909
d4TRSUn3s4e2	ctl2	21	6199.63	8.95238
d4MWRUn3s4e4	ctl2	14	6208.62	8.64286
d4TWRUn3s2e4	ctl2	21	6219.47	4.85714
d2MSn2s2e4	ctl2	14	6221.81	7
d3RSUn6s2e4	ctl2	14	6225.52	14
d3MWUn4s3e4	ctl2	14	6225.97	11.5
d4TRSUn4s4e3	ctl2	22	6226.84	10.4545
d2MSn6s4e4	ctl2	14	6233.28	28
d3MTWn2s3e3	ctl2	14	6233.64	7
d1Mn4s1e2	ctl2	14	6247.39	21
d3MRUn3s1e4	ctl2	14	6249.17	4.28571
d2MUn2s2e4	ctl2	14	6250.15	7
d3MTWn3s3e4	ctl2	14	6254.3	9.42857
d3MSUn2s2e3	ctl2	22	6256.67	4.18182
d2MUn2s1e4	ctl2	14	6256.69	2.42857
d2RUn5s4e1	ctl2	14	6258.29	24.6429
d3MWSn2s3e2	ctl2	22	6260.11	7
d1Sn2s2e2	ctl2	14	6266.72	14
d4TWRSn3s4e1	ctl2	21	6275.28	8.61905
d2MSn2s1e4	ctl2	14	6277.56	4.57143
d3MTRn4s4e4	ctl2	14	6280.33	14
d3MTUn3s1e4	ctl2	14	6280.97	4.28571
d2RSn5s2e3	ctl2	14	6283.28	17.0714
d1Tn6s1e2	ctl2	14	6284.35	35
d2MRn6s3e3	ctl2	22	6298.45	24.5455
d3TWRn2s3e3	ctl2	21	6298.58	7
d3MWUn4s4e3	ctl2	14	6301.79	14
d4TWRUn3s4e4	ctl2	15	6307.73	8.86667
d3TRSn3s3e4	ctl2	14	6310.64	9.21429
d3WRSn5s1e4	ctl2	14	6314.74	9.57143
d3MTSn3s3e4	ctl2	14	6328.44	9.07143
d3MWUn6s2e3	ctl2	22	6331.94	14
d3TRSn3s2e4	ctl2	14	6334.94	7
d3MWRn5s4e3	ctl2	14	6346.38	16.1429
d2MSn5s3e4	ctl2	22	6348.05	21
d3MTWn5s3e4	ctl2	14	6348.19	14
d3WRSn5s4e1	ctl2	22	6351.62	16.1818
d3TWRn4s4e4	ctl2	14	6355.15	14
d3WRUn5s2e3	ctl2	22	6359.33	11.5455
d2TUn5s2e3	ctl2	14	6360.26	16.8571
d2WUn6s4e1	ctl2	15	6362.47	28
d3TWSn2s3e2	ctl2	21	6365	7
d4MTWSn3s2e4	ctl2	22	6366.27	5
d2RUn3s2e3	ctl2	22	6367.57	10.3636
d2MTn2s4e3	ctl2	14	6373.61	14
d2WRn6s3e1	ctl2	22	6376.04	24.2727
d2MWn3s1e4	ctl2	22	6377.68	7
d2TSn3s3e2	ctl2	14	6384.01	14
d3MWRn1s1e3	ctl2	14	6395.68	1
d2RUn5s2e3	ctl2	14	6397.44	17.5
d2RUn3s1e3	ctl2	22	6401.3	7
d4MTWSn3s4e4	ctl2	14	6404.46	8.64286
d4TWSUn2s1e4	ctl2	14	6418.26	1.57143
d3MTSn3s3e3	ctl2	22	6419.33	9.45455
d4TWSUn1s3e2	ctl2	14	6434.41	3.28571
d4MTWUn3s2e4	ctl2	22	6435.51	4.63636
d3MRSn4s4e4	ctl2	14	6442.79	14
d3MWUn6s4e1	ctl2	14	6443.39	18.2857
d3MTSn5s4e2	ctl2	14	6445.45	16.2857
d4TWSUn2s2e4	ctl2	14	6446.43	3.5
d3MWSn4s1e4	ctl2	22	6448.5	7
d2MUn2s4e3	ctl2	14	6458.24	14
d2TUn4s1e4	ctl2	14	6459.7	11.1429
d3MTUn5s3e4	ctl2	14	6460.08	14
d2TSn6s4e1	ctl2	14	6463.78	28
d3MSUn6s4e3	ctl2	14	6481.12	18.2857
d2SUn4s4e3	ctl2	13	6483.72	21
d2SUn6s2e2	ctl2	22	6484.24	21
d2WSn5s2e2	ctl2	22	6484.85	17.3182
d2TUn6s1e4	ctl2	14	6488.11	17.9286
d2MTn4s2e4	ctl2	22	6488.23	14
d2WUn5s2e3	ctl2	14	6495.98	17.5
d2WRn5s4e1	ctl2	13	6496.24	23.9231
d2TRn6s4e1	ctl2	14	6496.51	28
d3TWRn1s2e3	ctl2	14	6500.54	2.14286
d2MTn2s3e4	ctl2	14	6508.57	10.8571
d3MWRn6s4e1	ctl2	14	6511.11	18.5
d4TWRSn5s4e4	ctl2	14	6512.16	11.7857
d2RUn6s4e1	ctl2	14	6516.22	28
d3MWSn5s4e3	ctl2	14	6517.76	16.5
d2MSn3s2e4	ctl2	22	6520.48	10.9091
d1Un6s1e2	ctl2	14	6534.22	35
d2TUn5s1e4	ctl2	14	6538.33	14
d3TWSn5s4e1	ctl2	22	6541.92	16.3636
d5MTWRSn3s1e4	ctl2	22	6558.99	2.86364
d2RSn3s2e2	ctl2	22	6562.07	10.3636
d2WRn2s3e3	ctl2	14	6568.45	10.8571
d3TWRn1s1e3	ctl2	14	6569.69	1
d3MWSn3s1e4	ctl2	14	6576.7	4.64286
d2WSn5s3e3	ctl2	14	6577.34	21
d4MWRUn3s4e1	ctl2	22	6577.81	8.68182
d3TRUn6s1e4	ctl2	14	6579.61	11.7857
d4MRSUn4s3e4	ctl2	22	6579.67	8.77273
d4MWRUn3s4e2	ctl2	22	6585.98	8.68182
d3MWRn5s1e4	ctl2	22	6587.18	9.22727
d1Un4s2e2	ctl2	14	6588.49	28
d3MTUn3s4e3	ctl2	14	6593.75	11.2857
d2MSn3s1e4	ctl2	22	6596.75	7
d5MTWRSn3s2e4	ctl2	22	6598.01	4.18182
d3MWUn4s3e2	ctl2	22	6602.37	11.5909
d2TRn2s3e1	ctl2	14	6603.92	9.85714
d2MWn6s4e2	ctl2	22	6604.31	28
d2TRn2s3e2	ctl2	14	6604.86	9.85714
d2WRn3s3e3	ctl2	14	6605.89	14
d3TWRn3s3e4	ctl2	14	6607.53	8.28571
d4TRSUn2s1e4	ctl2	14	6609.14	1.71429
d3WRSn5s2e3	ctl2	22	6610.03	11.5
d2MUn5s4e4	ctl2	14	6610.38	23.4286
d4WRSUn6s4e3	ctl2	22	6612.25	14
d2WSn6s2e2	ctl2	22	6619.15	21
d3MWUn5s1e4	ctl2	22	6620.08	9.36364
d3TWSn4s4e1	ctl2	22	6622.42	14
d2MWn6s3e3	ctl2	22	6643.34	24.9091
d2TSn5s1e3	ctl2	22	6644.82	14
d1Sn4s2e1	ctl2	13	6646.6	28
d2TWn5s2e3	ctl2	14	6648.52	17.5
d3TSUn5s2e4	ctl2	14	6649.72	11.6429
d2TRn5s1e3	ctl2	14	6653.95	14
d3MTSn3s4e2	ctl2	13	6656.2	11.4615
d2WUn4s4e1	ctl2	14	6657.42	21
d1Wn4s1e2	ctl2	14	6658.53	21
d3RSUn2s2e4	ctl2	13	6663.87	4.38462
d4WRSUn5s4e3	ctl2	22	6665.72	12.1364
d2MTn1s2e3	ctl2	22	6675.92	2.81818
d2MTn1s1e3	ctl2	22	6680.93	1
d2WUn6s1e3	ctl2	14	6685.76	17.5714
d3TRSn2s3e2	ctl2	21	6690.16	7
d5MTWRUn2s4e3	ctl2	14	6699.66	5.57143
d3TRUn4s3e3	ctl2	22	6700.81	11.7273
d4MRSUn5s4e1	ctl2	22	6701.83	12.0455
d1Mn3s3e1	ctl2	13	6709.98	28
d3MTSn4s2e4	ctl2	22	6710.44	8.86364
d3TRUn3s4e2	ctl2	14	6713.85	11.4286
d3MRSn5s4e3	ctl2	14	6718.31	16.4286
d3TSUn6s2e4	ctl2	14	6720.33	14
d2SUn1s2e2	ctl2	22	6722.35	3.04545
d2MWn6s3e4	ctl2	22	6722.77	24.9091
d3MWSn6s2e3	ctl2	22	6728.46	14
d3TSUn6s2e3	ctl2	22	6744.28	14
d4MRSUn5s1e4	ctl2	22	6744.64	7
d2MUn6s3e3	ctl2	22	6745.13	23.3636
d4TWRSn6s4e3	ctl2	22	6745.63	14
d2TSn4s2e2	ctl2	22	6746.3	14
d3TWSn6s1e4	ctl2	14	6746.71	11.4286
d2TSn4s3e1	ctl2	22	6748.14	17.5
d3MRSn6s3e4	ctl2	14	6748.95	16.1429
d1Rn3s2e2	ctl2	13	6749.23	21
d3MWUn5s3e3	ctl2	22	6752.64	14
d3WRSn2s4e2	ctl2	15	6756.47	9.13333
d3TWRn3s4e1	ctl2	14	6756.61	11.5714
d2RSn2s2e3	ctl2	13	6757.89	7
d3MWSn5s2e4	ctl2	14	6760.76	11.7857
d3WRSn4s4e3	ctl2	13	6762.34	14
d3WRSn2s4e1	ctl2	15	6763.93	9.13333
d3TWRn4s1e4	ctl2	22	6768.15	7
d3TRSn3s4e2	ctl2	14	6772.83	11.7857
d4WRSUn3s4e1	ctl2	22	6772.93	8.90909
d4MRSUn2s3e4	ctl2	13	6776.98	5.15385
d3MRUn4s4e1	ctl2	22	6781.77	14
d2MTn3s4e2	ctl2	22	6782.63	17.7273
d4MTWSn2s4e1	ctl2	14	6782.85	7
d4TWSUn5s4e3	ctl2	22	6787.89	12.2273
d4MWRSn2s4e1	ctl2	15	6791.73	7
d4MWRUn5s4e2	ctl2	22	6791.84	12.0909
d2TUn5s4e2	ctl2	13	6793.04	23.6923
d3TWUn4s3e3	ctl2	22	6800.01	11.9091
d4TWRSn6s4e4	ctl2	14	6800.88	14
d3MRSn3s3e3	ctl2	22	6801.38	9.22727
d4MWRSn2s4e2	ctl2	15	6802.66	7
d3RSUn1s3e1	ctl2	14	6804.32	4.64286
d3MTUn6s4e2	ctl2	15	6807.37	18.4
d3WRSn6s4e3	ctl2	13	6807.84	18.7692
d3MTRn4s1e4	ctl2	22	6824.13	7
d4TWRUn5s4e3	ctl2	22	6830.79	12.0909
d1Un5s1e2	ctl2	14	6831.23	28
d3TRSn5s3e3	ctl2	14	6833.58	14
d3TRUn6s4e3	ctl2	14	6833.65	18.5714
d2TSn6s2e1	ctl2	22	6835.09	21
d3MWRn6s3e4	ctl2	14	6838.7	16.2143
d4TWRUn6s2e4	ctl2	22	6845.98	10.8182
d2RSn4s4e1	ctl2	13	6849.15	21
d4TRSUn3s4e4	ctl2	13	6849.42	8.92308
d3WRUn1s3e2	ctl2	13	6851.47	5.07692
d3TWUn6s2e3	ctl2	22	6853.57	14
d2WUn3s2e3	ctl2	22	6860.19	10.4091
d3TSUn6s3e2	ctl2	22	6860.37	16.6364
d3TRSn6s2e4	ctl2	14	6875.34	14
d2MRn5s4e4	ctl2	22	6875.45	24.7273
d3TWUn3s4e3	ctl2	14	6883.84	11.2857
d2TWn3s3e2	ctl2	22	6891.98	14
d3TRSn3s3e3	ctl2	22	6894.51	9.31818
d2WSn2s2e3	ctl2	13	6906.71	7
d1Mn5s2e1	ctl2	13	6908.1	35
d4TWSUn3s4e3	ctl2	15	6910.3	8.93333
d3WRSn3s2e4	ctl2	13	6917.63	7
d3WRUn4s4e1	ctl2	22	6920.41	14
d3RSUn1s3e2	ctl2	13	6926.2	4.76923
d4MRSUn6s4e1	ctl2	22	6929.95	14
d4MTWRn1s3e3	ctl2	13	6932.3	3.84615
d3MRSn5s3e4	ctl2	13	6933.51	14
d4TRSUn4s3e4	ctl2	22	6934.97	8.77273
d2MSn1s3e2	ctl2	14	6938.33	7
d1Un1s2e1	ctl2	14	6939.64	7
d3MRSn6s3e2	ctl2	22	6940.09	16.2273
d1Sn1s2e1	ctl2	13	6958.7	7
d3MRSn1s3e1	ctl2	13	6965.52	4.69231
d3MTRn5s3e3	ctl2	22	6966.73	14
d3MWRn6s4e2	ctl2	13	6967.45	18.6154
d1Mn1s1e2	ctl2	13	6970.95	1
d3TWUn2s3e2	ctl2	22	6980.82	7
d4MRSUn3s4e4	ctl2	13	6981.28	8.84615
d3TWUn5s4e4	ctl2	14	6983.32	16.2143
d3TWSn6s2e3	ctl2	22	6985.91	14
d5MWRSUn1s3e3	ctl2	13	6986.84	2.92308
d1Sn6s2e1	ctl2	13	6991.65	42
d2MSn1s2e3	ctl2	22	7000.85	3.09091
d2MSn1s1e3	ctl2	22	7006.61	1
d2RSn4s2e4	ctl2	13	7012.65	14
d3TSUn3s4e1	ctl2	13	7017.64	11.1538
d3TWUn4s1e4	ctl2	22	7022.89	7
d2TSn5s3e3	ctl2	13	7038.21	21
d2MWn4s4e2	ctl2	22	7049.39	21
d3TWRn6s4e4	ctl2	13	7049.99	18.1538
d3MSUn5s4e1	ctl2	22	7053.12	16.2727
d2TRn5s3e2	ctl2	13	7056.17	21
d5MTWRSn1s3e3	ctl2	13	7056.95	2.84615
d3TWUn1s3e1	ctl2	14	7068.86	5.14286
d2RUn1s2e2	ctl2	22	7071.13	3.63636
d4TWRUn2s4e2	ctl2	14	7078.83	7
d3MTRn3s4e1	ctl2	14	7083.16	11.9286
d2TRn1s2e2	ctl2	22	7084.38	3.22727
d2MWn4s4e1	ctl2	22	7085.17	21
d4MWRSn3s4e4	ctl2	13	7087.7	8.69231
d2WUn6s3e1	ctl2	22	7097.96	24.5909
d2SUn2s3e1	ctl2	13	7106.45	10.3077
d2RUn5s3e3	ctl2	13	7109.62	21
d3TRUn1s3e1	ctl2	15	7112.92	4.6
d2SUn5s3e4	ctl2	13	7127.07	21
d2TWn6s2e3	ctl2	14	7129.61	21
d3MSUn2s3e4	ctl2	13	7131.48	7
d3MWUn6s4e2	ctl2	13	7131.61	18.1538
d3MTWn2s3e1	ctl2	22	7140.31	7
d4TWRUn3s1e4	ctl2	22	7143.87	3.27273
d3TRUn3s2e4	ctl2	13	7160.32	7
d2SUn6s3e3	ctl2	13	7165.46	24.6923
d4TRSUn2s3e1	ctl2	22	7167.1	5.13636
d3TRSn1s1e3	ctl2	14	7167.48	1
d2WRn3s1e3	ctl2	22	7172.77	7
d2RSn6s1e3	ctl2	13	7177.15	16.9231
d3MTRn4s4e2	ctl2	22	7179.14	14
d2TWn4s1e4	ctl2	13	7183.53	8.76923
d4MWRSn1s2e3	ctl2	23	7185.61	1.65217
d3WRSn1s3e1	ctl2	13	7187.54	5
d4TWRSn1s1e3	ctl2	23	7196.66	1
d2MSn1s3e3	ctl2	14	7200.75	7
d3MRSn4s1e4	ctl2	22	7202.21	7
d3WRSn1s3e2	ctl2	13	7202.23	5
d4MWRSn1s1e3	ctl2	23	7204.87	1
d2TRn3s3e3	ctl2	13	7205.27	14
d3RSUn3s4e4	ctl2	13	7223.72	10.9231
d2RSn5s3e1	ctl2	23	7234.01	21
d4TWRUn2s4e3	ctl2	13	7237	7
d3RSUn4s1e4	ctl2	22	7240.16	7
d3MTUn4s4e4	ctl2	13	7240.78	14
d3TWSn2s3e3	ctl2	13	7243.3	7
d2RSn6s4e1	ctl2	13	7244.99	28
d2MUn3s4e4	ctl2	14	7251.66	17.1429
d2TSn5s1e4	ctl2	13	7266.53	14
d2TWn5s3e1	ctl2	22	7267.37	21
d2RSn5s3e3	ctl2	13	7270.51	21
d4TWSUn3s2e4	ctl2	23	7271.52	5.17391
d2SUn6s4e2	ctl2	13	7276.22	28
d4MWRUn1s1e3	ctl2	23	7277.25	1
d3RSUn5s1e4	ctl2	13	7286.21	9.23077
d2MTn3s1e4	ctl2	22	7288.64	7
d2MRn1s2e3	ctl2	12	7289.69	3.66667
d3TRUn5s4e4	ctl2	13	7306.75	16.3077
d3TRSn2s3e3	ctl2	13	7307.83	7
d1Rn5s2e1	ctl2	13	7314.28	35
d2MUn4s2e4	ctl2	22	7324.38	14
d2TWn4s3e3	ctl2	13	7329.73	16.5385
d2MWn5s3e4	ctl2	14	7331.99	21
d5TWRSUn2s4e3	ctl2	13	7340.05	5.53846
d3MTUn6s3e2	ctl2	22	7343.24	15.9091
d3MRUn6s3e4	ctl2	13	7343.4	16.3846
d2MRn3s4e4	ctl2	12	7346.46	17.5
d3MTRn1s3e1	ctl2	22	7363.46	4.31818
d1Tn4s1e2	ctl2	13	7367.46	21
d2TUn2s2e3	ctl2	13	7383.93	7
d3MRUn6s2e4	ctl2	13	7385.68	14
d3TRSn1s2e2	ctl2	23	7407.55	2.26087
d2MUn3s1e4	ctl2	14	7429.34	7
d4MWRUn4s3e4	ctl2	23	7443.61	8.52174
d2MRn1s1e3	ctl2	12	7445.25	1
d2MUn3s3e4	ctl2	14	7445.56	14
d2RUn4s2e3	ctl2	13	7450.26	14
d2WRn4s4e1	ctl2	13	7451.45	21
d2TSn5s4e1	ctl2	12	7460.53	24.3333
d5MTWRUn1s1e3	ctl2	23	7462.14	1
d2MUn5s3e3	ctl2	22	7467.73	21
d3MRUn3s2e4	ctl2	13	7468.3	7
d3MRUn5s3e4	ctl2	13	7471.49	14
d2WUn4s2e3	ctl2	13	7478.97	14
d2MUn3s2e4	ctl2	14	7482.41	10.8571
d5MWRSUn5s4e4	ctl2	23	7492.4	9.82609
d2WRn6s1e4	ctl2	13	7512.09	17.3077
d3TRSn6s4e3	ctl2	13	7512.96	18.7692
d4WRSUn4s4e3	ctl2	23	7513.92	10.3043
d4TWSUn4s3e4	ctl2	23	7515.56	8.47826
d3MWUn3s1e4	ctl2	13	7520.31	4.84615
d2MUn6s1e4	ctl2	22	7525.99	15.9091
d4MTWUn5s4e3	ctl2	23	7526.07	12.4783
d2TSn6s1e4	ctl2	13	7527.96	17.6923
d3TSUn2s3e2	ctl2	22	7528.54	7
d1Mn2s2e2	ctl2	13	7528.59	14
d3MWUn6s2e4	ctl2	13	7531.19	14
d2WSn4s4e1	ctl2	13	7532.33	21
d2MWn4s2e3	ctl2	22	7535.8	14
d3TWUn6s1e4	ctl2	13	7538.05	11.2308
d2WUn4s1e4	ctl2	13	7539.92	10.5385
d3MWRn3s3e3	ctl2	23	7545.23	9.17391
d3MWUn3s4e3	ctl2	13	7550.49	11.7692
d3WRUn6s2e4	ctl2	13	7553.5	14
d2WRn5s4e2	ctl2	12	7562.34	24.0833
d3MWSn6s4e1	ctl2	13	7565.58	18.6923
d3MWUn5s4e4	ctl2	13	7566.53	16.3846
d2MWn3s4e2	ctl2	22	7573.49	18.1818
d2MUn6s2e4	ctl2	22	7573.8	21
d5MTWRSn1s2e3	ctl2	23	7602.22	1.30435
d3MSUn2s4e1	ctl2	14	7605.86	9.71429
d2MSn4s4e2	ctl2	24	7609.7	21
d3MRUn4s2e4	ctl2	23	7622.38	9.21739
d3TSUn4s4e4	ctl2	13	7626.61	14
d4MTWUn6s3e4	ctl2	23	7628.04	11.6957
d2MSn4s4e3	ctl2	24	7629.69	21
d3MTSn3s4e3	ctl2	12	7631.95	11.5833
d6MTWRSUn1s2e3	ctl2	23	7634.77	1.30435
d3MSUn2s4e2	ctl2	14	7635.32	9.71429
d2MUn1s3e3	ctl2	12	7644.56	7
d3MSUn6s4e4	ctl2	13	7652.99	18.1538
d1Sn5s2e1	ctl2	12	7654.56	35
d1Wn3s3e1	ctl2	13	7655.13	28
d2TSn3s3e3	ctl2	13	7657.8	14
d3TRUn1s3e2	ctl2	14	7666.53	4.57143
d4MTWRn3s4e3	ctl2	23	7669.49	8.78261
d1Wn2s2e2	ctl2	13	7689.5	14
d4WRSUn1s1e3	ctl2	23	7700.44	1
d5TWRSUn6s3e4	ctl2	23	7712.35	9.82609
d2WRn5s2e2	ctl2	23	7714.95	17.1739
d3MRSn3s3e4	ctl2	13	7717.76	9.30769
d1Un2s2e2	ctl2	13	7720.76	14
d2TUn4s4e2	ctl2	13	7722.14	21
d3MRSn3s2e4	ctl2	13	7725.38	7
d1Sn4s2e2	ctl2	12	7729.09	28
d2RUn5s1e4	ctl2	13	7732.19	14
d2TUn6s2e4	ctl2	13	7732.88	21
d3MRSn3s1e4	ctl2	13	7734.91	4.53846
d2TUn3s1e4	ctl2	13	7735.1	7
d1Un3s1e2	ctl2	13	7736.09	14
d1Un5s2e1	ctl2	12	7739.72	35
d1Rn3s3e1	ctl2	12	7744.49	28
d2TUn6s4e2	ctl2	12	7747.67	28
d2RUn2s3e3	ctl2	12	7753.41	10.5833
d1Tn3s1e3	ctl2	13	7758.78	14
d3MTSn4s4e4	ctl2	13	7759.23	14
d5TWRSUn1s2e3	ctl2	23	7778.98	1.47826
d2TWn5s2e4	ctl2	13	7779.05	17.3077
d2SUn1s1e3	ctl2	12	7779.65	1
d2TSn4s2e3	ctl2	13	7782.3	14
d1Mn3s1e2	ctl2	13	7784.98	14
d1Mn3s1e3	ctl2	13	7784.98	14
d2WSn6s2e3	ctl2	13	7786.9	21
d3MWUn4s2e4	ctl2	23	7804.98	9.30435
d2RSn6s4e2	ctl2	12	7812.17	28
d2RUn5s4e2	ctl2	12	7816.08	24.6667
d2RUn6s1e3	ctl2	13	7824.9	17.4615
d3MWSn3s2e4	ctl2	13	7826.46	7
d3TWRn6s4e1	ctl2	23	7827.62	18.087
d2MTn5s4e2	ctl2	24	7831.69	24.0833
d3WRUn4s3e3	ctl2	23	7832.14	11.5217
d2MTn2s4e1	ctl2	22	7841.47	14
d4TWRSn5s1e4	ctl2	23	7842.9	7
d3MTSn6s3e4	ctl2	13	7845.27	16.0769
d4TWRSn5s2e4	ctl2	23	7848.96	8.78261
d2RUn4s3e2	ctl2	13	7854.22	17.5385
d3MTWn1s3e2	ctl2	13	7859.16	5.69231
d3TSUn6s3e4	ctl2	13	7860.88	16.5385
d2WSn4s2e2	ctl2	23	7862.93	14
d2TRn6s4e2	ctl2	13	7876.81	28
d2TUn4s2e3	ctl2	13	7876.89	14
d1Wn3s2e2	ctl2	13	7879.42	21
d1Sn5s1e2	ctl2	12	7883.28	28
d3MTRn3s4e2	ctl2	13	7887.77	11.9231
d3TRSn2s3e1	ctl2	22	7896.95	7
d3TRSn3s4e3	ctl2	13	7901.03	11.7692
d2TRn5s4e2	ctl2	12	7906.05	24.25
d2SUn2s3e2	ctl2	12	7911.4	10.0833
d1Sn3s1e2	ctl2	13	7912.86	14
d2TSn3s3e1	ctl2	23	7914.71	14
d1Mn4s2e1	ctl2	12	7921.3	28
d3MWSn4s3e2	ctl2	23	7926.61	11.6522
d1Tn6s2e1	ctl2	12	7926.68	42
d3TSUn5s4e4	ctl2	13	7929.79	16.3846
d2TRn5s1e4	ctl2	13	7932.87	14
d2TSn2s3e2	ctl2	12	7933.91	10.5
d3TSUn5s3e4	ctl2	13	7935.32	14
d3MWSn5s3e2	ctl2	23	7938.95	14
d2MTn4s4e4	ctl2	12	7941.85	21
d2WUn6s2e3	ctl2	13	7944.07	21
d3MRUn2s2e4	ctl2	12	7945.17	4.83333
d2RSn5s4e1	ctl2	11	7947.07	24.0909
d4MRSUn4s4e1	ctl2	23	7948.87	10.3478
d4MTWSn2s4e2	ctl2	13	7952.65	7
d2MTn3s4e4	ctl2	12	7956.63	16.6667
d3TWUn3s1e4	ctl2	13	7966.76	5.23077
d4MWRSn6s4e2	ctl2	23	7967.67	14
d3TWSn4s4e4	ctl2	13	7971.99	14
d1Un4s1e3	ctl2	12	7975.01	21
d2TWn6s1e4	ctl2	13	7976.94	16.5385
d3WRUn4s2e4	ctl2	23	7981.41	9.04348
d2MSn6s3e3	ctl2	24	7983.25	24.25
d3WRSn5s4e4	ctl2	12	7989.46	16
d3MRUn5s2e3	ctl2	23	7990.55	11.5217
d2TWn3s2e3	ctl2	23	7991.05	10.8261
d5MWRSUn6s3e4	ctl2	23	7992.88	9.69565
d4MWRUn5s2e4	ctl2	23	7995.17	8.73913
d3TRSn5s1e3	ctl2	23	7997.23	9.43478
d2WUn6s4e2	ctl2	13	8013.67	28
d3TWSn6s4e2	ctl2	13	8020.43	18.7692
d4MTWSn6s4e1	ctl2	23	8023.49	14
d2WRn1s2e2	ctl2	23	8028.32	3.6087
d1Wn1s2e1	ctl2	13	8032.41	7
d3MRSn1s3e2	ctl2	12	8041.33	4.66667
d4TWSUn5s4e2	ctl2	23	8042.76	12.1739
d3MRUn2s1e4	ctl2	12	8043.45	2
d3TRUn3s3e4	ctl2	12	8045.14	9.25
d4TWSUn2s4e2	ctl2	13	8050.53	7
d3MTRn5s1e4	ctl2	23	8054.57	9.47826
d2TRn6s1e4	ctl2	13	8067.34	18.3077
d3MWRn3s4e2	ctl2	13	8069.44	11.8462
d1Rn4s2e2	ctl2	12	8075.69	28
d2RUn4s4e1	ctl2	13	8077.89	21
d2WSn6s4e1	ctl2	13	8081.13	28
d3MTRn6s3e4	ctl2	12	8083.75	15.8333
d3MWUn2s3e2	ctl2	23	8083.94	7
d3WRSn5s3e4	ctl2	12	8095.19	14
d3RSUn6s4e4	ctl2	12	8095.31	18.5833
d2TWn4s2e4	ctl2	12	8099.12	14
d2TRn6s3e3	ctl2	13	8100.14	24.6154
d3MTWn4s4e1	ctl2	23	8102.06	14
d5TWRSUn2s2e4	ctl2	24	8102.15	2.83333
d4TRSUn6s4e2	ctl2	23	8103.11	14
d3MWRn4s3e3	ctl2	23	8104.98	11.5652
d3WRSn3s3e4	ctl2	12	8108.8	9.08333
d3MWSn6s2e4	ctl2	12	8114.76	14
d3MWUn5s2e3	ctl2	23	8115.87	11.5217
d3RSUn5s4e3	ctl2	12	8117.37	16.5833
d4TWRUn6s1e4	ctl2	23	8123.68	9.04348
d4MWRUn5s4e1	ctl2	23	8125.05	12.087
d3MRSn2s4e3	ctl2	12	8125.06	9.5
d3MWSn5s3e4	ctl2	13	8131.33	14
d4MTWSn1s3e3	ctl2	12	8131.98	4.08333
d2TWn6s1e2	ctl2	23	8132.9	17.1739
d4TWRUn3s4e3	ctl2	23	8139.59	8.86957
d4MWRSn5s1e4	ctl2	23	8141.9	7
d2MWn4s4e4	ctl2	12	8148.85	21
d4MWRSn5s2e4	ctl2	23	8150.52	8.78261
d3WRSn5s2e4	ctl2	12	8150.96	11.25
d2WUn5s4e2	ctl2	12	8156.53	24.5833
d3TRSn4s2e3	ctl2	23	8158.41	9.3913
d3TWSn5s3e4	ctl2	13	8158.5	14
d3TWUn4s4e1	ctl2	23	8158.56	14
d2WUn4s2e2	ctl2	23	8159.3	14
d2TSn6s2e3	ctl2	12	8159.43	21
d3TSUn5s2e3	ctl2	23	8164.66	11.7391
d4MTWRn1s1e3	ctl2	24	8168.55	1
d5TWRSUn2s1e4	ctl2	24	8169.46	1.41667
d3MSUn5s3e2	ctl2	23	8179.37	14
d3MTUn5s3e3	ctl2	23	8179.72	14
d3MRSn3s4e4	ctl2	12	8180.46	11.4167
d3MTRn6s2e3	ctl2	23	8181.22	14
d4TWRSn4s3e4	ctl2	23	8186.52	8.86957
d2WRn4s3e3	ctl2	13	8196.78	16.9231
d2RSn6s2e3	ctl2	12	8199.44	21
d2RSn4s2e2	ctl2	23	8201.88	14
d1Mn5s1e2	ctl2	13	8206.77	28
d3MTSn4s3e2	ctl2	23	8215.24	11.5217
d3TRUn5s2e3	ctl2	23	8215.96	11.6522
d2RUn6s1e2	ctl2	23	8218.55	17.4348
d2TWn5s3e3	ctl2	12	8226.7	21
d3MWRn5s4e4	ctl2	12	8227.17	16
d3MSUn3s4e4	ctl2	12	8228.73	11
d3TSUn5s4e1	ctl2	23	8231.29	16.3043
d3MTRn5s4e3	ctl2	13	8232.92	16.4615
d3MTUn6s2e3	ctl2	23	8243.98	14
d1Tn5s1e1	ctl2	23	8248.09	28
d5TWRSUn3s4e4	ctl2	13	8251.24	7
d1Sn6s1e1	ctl2	23	8253.57	35
d2TRn4s4e2	ctl2	12	8255.58	21
d3MTWn6s2e3	ctl2	23	8257.57	14
d3RSUn5s2e4	ctl2	12	8279.46	11.5
d4MTWRn2s4e3	ctl2	13	8283.88	7
d4TWRUn2s1e4	ctl2	13	8288.96	1.76923
d3TRUn5s4e2	ctl2	23	8289.62	16.4348
d3MWUn1s3e1	ctl2	13	8290.06	5.15385
d4MWRSn3s4e2	ctl2	23	8292.34	8.69565
d3TWRn5s3e3	ctl2	23	8293.52	14
d3TRSn2s4e1	ctl2	13	8301.16	9.23077
d4TWRSn2s1e4	ctl2	13	8306.31	1.76923
d3MTRn5s2e3	ctl2	23	8307.89	11.3913
d4TWSUn5s2e4	ctl2	23	8309.73	8.82609
d3MRSn2s3e1	ctl2	23	8322.1	7
d4WRSUn3s4e4	ctl2	12	8325.67	9.08333
d2TRn5s2e3	ctl2	12	8328.13	17.25
d2SUn5s4e1	ctl2	12	8331.2	24.0833
d3TWRn4s2e3	ctl2	23	8333.79	9.04348
d2MTn6s4e2	ctl2	24	8339.85	28
d2MUn2s3e4	ctl2	12	8344.86	9.66667
d3WRUn2s2e3	ctl2	23	8353.54	4.52174
d3WRSn2s3e2	ctl2	23	8355.54	7
d1Rn4s1e3	ctl2	12	8355.93	21
d4MTWUn2s4e1	ctl2	13	8360.55	7
d4MWRSn6s1e4	ctl2	23	8361.25	8.86957
d3MTWn3s4e3	ctl2	12	8361.39	10.6667
d3TRSn4s3e4	ctl2	13	8364.14	11.8462
d6MTWRSUn2s4e4	ctl2	11	8380.34	4.63636
d3MWSn4s4e4	ctl2	12	8388.49	14
d2SUn2s2e2	ctl2	24	8395.24	7
d1Wn1s1e2	ctl2	12	8397.8	1
d2SUn4s3e4	ctl2	12	8400.34	17.0833
d3TWUn2s2e3	ctl2	24	8403.51	4.29167
d2WRn6s3e3	ctl2	12	8407.1	24.0833
d3MWRn4s4e4	ctl2	12	8409.81	14
d2MWn1s3e2	ctl2	12	8413.79	7
d3TSUn6s4e4	ctl2	12	8415.98	18.6667
d3TRSn5s3e4	ctl2	12	8417.83	14
d4WRSUn2s4e1	ctl2	13	8420.57	7
d4WRSUn2s4e2	ctl2	13	8427.58	7
d1Sn3s3e1	ctl2	11	8432.3	28
d5TWRSUn3s3e4	ctl2	23	8439.44	5.56522
d2RUn3s4e1	ctl2	13	8440.58	17.5385
d3MSUn1s3e1	ctl2	12	8443.54	5
d4MWRSn2s2e4	ctl2	12	8447.44	3.58333
d4TWSUn4s4e3	ctl2	24	8448.62	10.5833
d3TWRn5s4e1	ctl2	23	8454.55	16.2174
d2SUn4s2e4	ctl2	12	8464.86	14
d5TWRSUn2s3e3	ctl2	24	8480.52	4.25
d2SUn4s1e4	ctl2	12	8492.55	10.0833
d3MRSn4s2e3	ctl2	23	8511.16	9.26087
d4MTWUn4s3e4	ctl2	24	8511.99	8.625
d2TWn4s3e1	ctl2	23	8523.22	16.7391
d4MWRSn2s1e4	ctl2	12	8540.26	1.75
d2MRn1s3e3	ctl2	10	8540.67	7
d2MSn2s4e4	ctl2	12	8541.69	14
d4TRSUn1s3e3	ctl2	12	8542.67	3.41667
d1Mn4s1e1	ctl2	24	8542.82	21
d2TSn2s3e3	ctl2	11	8543.03	10.5455
d3MTUn3s2e4	ctl2	12	8543.65	7
d4MTWSn4s3e4	ctl2	24	8543.94	8.75
d2TSn5s4e2	ctl2	11	8547.22	24.3636
d4TWRUn2s3e3	ctl2	24	8548.77	5
d2WUn6s1e4	ctl2	12	8549.27	17.5833
d2WUn4s3e3	ctl2	12	8559.72	17.4167
d3TWRn5s4e4	ctl2	12	8564.08	16.6667
d3TSUn3s4e2	ctl2	11	8566.22	11.1818
d5MTWRUn3s3e4	ctl2	24	8577.64	5.66667
d3MRUn5s4e4	ctl2	12	8583.57	16.3333
d3TWRn2s1e3	ctl2	23	8587.64	2.04348
d3WRUn6s3e4	ctl2	12	8592.22	16
d3MRUn3s3e4	ctl2	12	8596.05	9.33333
d3MWRn3s4e3	ctl2	12	8598.46	11.8333
d3TSUn2s3e1	ctl2	23	8608.12	7
d3TSUn2s2e4	ctl2	12	8619.02	4.5
d2TUn5s3e3	ctl2	12	8630.48	21
d3TSUn2s1e4	ctl2	12	8633.5	2.25
d3MTWn2s2e3	ctl2	24	8641.95	4.5
d3TWUn6s2e4	ctl2	12	8650.8	14
d3WRSn1s2e3	ctl2	12	8652.78	2
d2RUn6s4e2	ctl2	12	8661.79	28
d1Tn5s1e2	ctl2	13	8674.81	28
d2TWn4s4e2	ctl2	13	8675.6	21
d3RSUn2s3e2	ctl2	23	8679.11	7
d4TRSUn2s2e3	ctl2	24	8682.27	3.33333
d2TWn6s2e4	ctl2	12	8683.01	21
d1Un6s1e3	ctl2	12	8686.41	35
d2TUn6s3e3	ctl2	12	8689.68	24.25
d3MWSn6s4e2	ctl2	12	8696.92	18.75
d2MTn2s4e4	ctl2	12	8699.2	14
d5MTWRSn1s1e3	ctl2	24	8702.37	1
d3MWSn3s3e4	ctl2	12	8710.27	9.58333
d5MWRSUn2s4e3	ctl2	12	8715.42	5.66667
d2MWn4s1e4	ctl2	24	8719.07	11
d4TRSUn3s4e1	ctl2	23	8720.57	8.95652
d3MWUn4s4e4	ctl2	12	8725.27	14
d2MRn5s4e3	ctl2	24	8728.29	24.6667
d2WUn5s2e4	ctl2	12	8733.01	17.5
d3MTSn1s3e1	ctl2	13	8739.65	4.23077
d2RUn4s2e4	ctl2	12	8744.66	14
d3TWRn2s2e3	ctl2	23	8749.12	4.43478
d2TUn6s3e1	ctl2	23	8751.32	24.5652
d5MTWRUn6s3e4	ctl2	24	8753.92	9.66667
d3MTWn6s4e2	ctl2	13	8759.37	18.4615
d2WUn5s3e3	ctl2	12	8766.41	21
d2MSn3s4e4	ctl2	12	8768.11	17
d2SUn1s2e3	ctl2	11	8769.88	2.81818
d3MTWn6s3e4	ctl2	12	8777.08	16
d2TSn3s4e1	ctl2	11	8779.88	17.3636
d5MWRSUn3s3e4	ctl2	24	8791.49	5.70833
d3MTWn5s4e4	ctl2	12	8792.86	16.6667
d3TWSn2s1e3	ctl2	24	8795.52	2.5
d2WUn5s1e4	ctl2	12	8796.14	14
d2WSn3s3e1	ctl2	24	8796.84	14
d3MRUn6s4e3	ctl2	11	8798	18.7273
d2RSn4s3e3	ctl2	11	8799.68	18.1818
d3WRSn6s4e4	ctl2	11	8806.24	18.8182
d3TWSn1s3e1	ctl2	11	8808.16	5.09091
d2WUn4s4e2	ctl2	12	8809.7	21
d5MTWRSn6s3e4	ctl2	24	8812.74	9.83333
d5MTWRSn2s4e3	ctl2	12	8819.11	5.75
d3MWSn2s3e1	ctl2	24	8819.12	7
d2RSn4s3e4	ctl2	11	8823.19	18.1818
d3MWRn1s2e3	ctl2	11	8827.82	2.36364
d4TWSUn3s4e4	ctl2	12	8830.64	8.83333
d3MRUn2s3e4	ctl2	11	8835.89	7
d4TWRSn1s3e3	ctl2	11	8847.16	3.54545
d2RUn5s2e4	ctl2	12	8847.72	17.4167
d5TWRSUn5s4e3	ctl2	24	8855.98	9.625
d1Un3s2e2	ctl2	12	8857.39	21
d1Un3s2e3	ctl2	12	8857.39	21
d1Rn3s3e2	ctl2	11	8864.83	28
d4MTWUn3s1e4	ctl2	24	8865.34	3
d4MTWUn6s2e4	ctl2	24	8877.1	10.125
d3WRSn4s2e3	ctl2	24	8880.72	9.33333
d2SUn5s4e3	ctl2	11	8884.25	23.8182
d2RUn6s3e3	ctl2	12	8888.98	24.5833
d2TUn5s2e4	ctl2	12	8894.54	17
d1Tn1s2e2	ctl2	11	8895.66	7
d2WRn4s4e2	ctl2	11	8900.69	21
d3TWRn6s2e3	ctl2	24	8901.29	14
d3TWSn6s2e4	ctl2	12	8901.32	14
d2SUn5s4e2	ctl2	11	8902.14	23.8182
d3MTSn5s4e3	ctl2	12	8910.62	16.25
d3MSUn6s2e3	ctl2	24	8916.89	14
d2TUn6s4e3	ctl2	11	8924.25	28
d3WRSn2s3e3	ctl2	12	8924.36	7
d3MTRn3s4e3	ctl2	12	8925.49	12.0833
d4MTWRn1s3e2	ctl2	24	8933.09	3.5
d3MWSn2s2e3	ctl2	24	8934.01	4.54167
d3TRUn3s4e3	ctl2	12	8941.75	11.4167
d2RUn6s2e3	ctl2	12	8944.78	21
d2WSn6s4e2	ctl2	12	8945.46	28
d5MTWRUn6s4e3	ctl2	24	8948.55	11.4167
d1Mn6s2e1	ctl2	11	8953.9	42
d2RSn6s3e3	ctl2	11	8954.37	23.8182
d2WSn4s3e3	ctl2	11	8972.08	17.3636
d1Un3s1e3	ctl2	12	8973.51	14
d3TRUn6s2e4	ctl2	12	9002.28	14
d4MTWRn4s4e4	ctl2	24	9006.27	10.375
d2MWn2s3e2	ctl2	24	9007.98	10.25
d3MSUn4s3e2	ctl2	24	9011.86	11.8333
d2TSn6s4e2	ctl2	11	9015.66	28
d3TRSn6s3e4	ctl2	11	9017.53	16.7273
d3WRSn2s1e3	ctl2	24	9019.92	2.16667
d3MTUn4s3e3	ctl2	24	9024.31	10.8333
d5MWRSUn4s4e4	ctl2	24	9026.27	8.54167
d2WUn3s4e1	ctl2	12	9027.99	17.5
d2RSn5s4e2	ctl2	10	9028.4	24.2
d3MWRn6s4e3	ctl2	11	9031.71	18.7273
d3TRSn5s4e3	ctl2	12	9046.87	16
d3MTUn4s1e4	ctl2	24	9052.81	7
d2TUn5s4e3	ctl2	11	9065.19	23.5455
d3MRUn4s3e2	ctl2	24	9068.63	11.6667
d5TWRSUn1s1e3	ctl2	24	9072.36	1
d3TWSn5s3e2	ctl2	24	9083.03	14
d3MRSn5s3e2	ctl2	24	9083.22	14
d2WUn6s3e3	ctl2	12	9087.63	24.6667
d2MUn3s4e2	ctl2	24	9088.83	17.5
d2TUn3s4e1	ctl2	12	9092.89	16.75
d2TRn2s3e3	ctl2	11	9093.45	9.54545
d3WRUn2s1e3	ctl2	24	9094.05	2.16667
d2SUn3s3e1	ctl2	24	9095.2	14
d3TWUn3s2e4	ctl2	12	9096.74	7
d4TWRUn4s3e4	ctl2	24	9104.68	8.54167
d3TWSn5s4e4	ctl2	12	9105.37	16.1667
d3MRSn1s1e3	ctl2	11	9105.92	1
d2TUn3s1e3	ctl2	24	9107.51	7
d3TRSn5s4e4	ctl2	11	9114.12	16
d1Un4s2e3	ctl2	11	9118.42	28
d4TRSUn2s2e4	ctl2	12	9121.23	3.58333
d3MRSn5s4e4	ctl2	11	9126.01	16.3636
d1Sn1s1e2	ctl2	11	9126.04	1
d3TRSn5s3e2	ctl2	24	9134.98	14
d2TRn4s3e4	ctl2	11	9141.41	17.0909
d3MSUn1s2e3	ctl2	12	9142.95	2
d4MWRSn2s4e3	ctl2	12	9144.67	7
d3WRSn4s4e4	ctl2	11	9145.53	14
d3MTSn6s4e4	ctl2	12	9147.41	18
d2TRn4s3e3	ctl2	11	9147.46	17.0909
d1Wn4s1e3	ctl2	11	9162.63	21
d2TWn5s4e2	ctl2	11	9162.86	25.1818
d4TWSUn2s4e3	ctl2	11	9163.71	7
d4TWRUn2s2e4	ctl2	12	9170.56	3.41667
d3MSUn1s1e3	ctl2	12	9172.74	1
d3TWRn3s4e2	ctl2	12	9177.85	11.3333
d3TWRn3s4e3	ctl2	12	9184.49	11.3333
d2WUn2s1e3	ctl2	12	9185.12	3.58333
d3RSUn4s2e3	ctl2	24	9188.32	9.20833
d2WSn3s2e2	ctl2	24	9188.77	10.4167
d4WRSUn1s3e3	ctl2	11	9194.38	3.27273
d2WRn6s4e1	ctl2	11	9197.84	28
d2WUn3s1e4	ctl2	12	9217.07	7
d2MRn6s1e4	ctl2	24	9217.83	17.5
d3MTWn4s3e3	ctl2	24	9218.72	12.1667
d3WRUn6s4e4	ctl2	11	9220.15	18.7273
d2MRn6s2e4	ctl2	24	9226.54	21
d3MTRn6s4e3	ctl2	12	9234.42	18.25
d2TWn5s3e4	ctl2	11	9242.61	21
d2TWn1s1e3	ctl2	11	9244.27	1
d2WRn4s3e4	ctl2	11	9253.04	16.8182
d1Sn3s2e2	ctl2	11	9255.09	21
d3MWSn6s3e4	ctl2	11	9257.69	16.2727
d3TWSn6s4e3	ctl2	12	9260.66	18.6667
d1Un2s2e1	ctl2	24	9263.82	14
d3TWUn5s3e3	ctl2	24	9270.57	14
d1Un2s2e3	ctl2	11	9270.63	14
d2TRn5s3e3	ctl2	11	9273.37	21
d3MRUn6s3e2	ctl2	24	9275.18	16.4167
d2RUn3s4e2	ctl2	12	9278.61	17.5
d3TRSn1s3e2	ctl2	11	9282.32	4.72727
d3MTSn5s3e2	ctl2	24	9283.94	14
d4TWSUn6s4e2	ctl2	24	9287.89	14
d3MRSn6s4e3	ctl2	12	9291.68	18.5833
d2MTn3s4e1	ctl2	24	9301.37	17.9167
d4WRSUn6s4e2	ctl2	24	9307.66	14
d3MTUn2s3e2	ctl2	24	9308.49	7
d3TRSn4s4e1	ctl2	24	9315.6	14
d4MTWUn6s4e3	ctl2	24	9321.41	14
d2WRn5s1e4	ctl2	12	9322.88	14
d2TSn6s3e2	ctl2	12	9329.26	24.6667
d3TRSn4s4e2	ctl2	24	9331.08	14
d2TRn5s4e3	ctl2	11	9331.79	24.3636
d4TRSUn5s4e2	ctl2	24	9334.38	12.25
d4TWRUn5s1e4	ctl2	24	9341.44	7
d2WRn5s2e4	ctl2	12	9344.03	17.5
d2SUn6s4e3	ctl2	11	9344.05	28
d2RUn3s2e4	ctl2	11	9344.07	10.3636
d2RUn3s1e4	ctl2	11	9354.36	7
d4WRSUn5s2e4	ctl2	24	9355.37	8.75
d1Sn6s1e2	ctl2	12	9355.58	35
d2RUn3s3e4	ctl2	11	9356.09	14
d1Wn4s2e2	ctl2	12	9357.42	28
d3RSUn5s3e4	ctl2	11	9361.9	14
d3TRSn2s4e2	ctl2	12	9363.57	9.25
d1Un2s1e3	ctl2	11	9365.28	7
d3MRUn2s3e1	ctl2	24	9365.34	7
d2WUn6s2e2	ctl2	24	9377.61	21
d4TWRSn2s2e4	ctl2	12	9387.13	3.41667
d3MTWn1s2e3	ctl2	11	9387.74	2.45455
d4MWRUn6s4e2	ctl2	24	9388.74	14
d3MWSn1s1e3	ctl2	11	9392.73	1
d3MTSn5s2e3	ctl2	24	9396.98	11.375
d2MRn4s4e2	ctl2	24	9398.91	21
d2TUn4s2e2	ctl2	24	9399.39	14
d4MWRSn4s4e3	ctl2	24	9400.94	10.4583
d3MRUn2s3e2	ctl2	24	9401.29	7
d2TSn6s2e4	ctl2	11	9402.34	21
d1Mn1s2e2	ctl2	11	9403.23	7
d2SUn2s3e3	ctl2	11	9403.55	9.81818
d2TUn3s3e4	ctl2	11	9413.2	14
d4TWRSn2s4e3	ctl2	12	9415.45	7
d4MTWUn2s3e4	ctl2	11	9416.14	4.90909
d3TRUn3s3e3	ctl2	24	9416.44	9.33333
d2WUn5s4e3	ctl2	11	9416.55	24.5455
d2RSn1s3e1	ctl2	11	9431.39	7
d2TSn4s1e4	ctl2	11	9434.67	10.5455
d2RUn5s3e4	ctl2	11	9437.14	21
d1Rn5s1e1	ctl2	24	9457.15	28
d2MUn4s4e2	ctl2	24	9460.78	21
d2TUn3s2e4	ctl2	11	9461.64	9.81818
d3MWUn6s4e3	ctl2	11	9463.75	18
d2SUn3s2e4	ctl2	11	9465.47	11.1818
d3MTSn1s2e2	ctl2	25	9481.4	2.2
d5MTWRSn5s4e4	ctl2	24	9484.22	9.875
d2TWn4s2e2	ctl2	24	9488.98	14
d1Sn4s3e1	ctl2	9	9496.24	35
d4WRSUn2s3e2	ctl2	24	9502.64	5.04167
d4MTWUn3s4e4	ctl2	11	9503.24	8.54545
d3RSUn2s1e3	ctl2	25	9511.29	2.72
d2SUn3s1e4	ctl2	11	9512.69	7
d3TRSn6s3e2	ctl2	25	9514.42	16.48
d2WUn2s3e2	ctl2	11	9516.95	10.3636
d2WRn6s2e4	ctl2	11	9519.91	21
d2SUn4s3e1	ctl2	24	9520.41	17.0833
d2WUn2s3e1	ctl2	11	9522.23	10.3636
d2TRn5s2e4	ctl2	11	9525.62	17.3636
d1Un3s3e2	ctl2	11	9534.95	28
d1Un3s3e3	ctl2	11	9534.95	28
d2WSn5s1e4	ctl2	11	9540.36	14
d3MTUn1s1e3	ctl2	11	9549.21	1
d3MTRn4s4e1	ctl2	24	9553.77	14
d1Tn4s1e1	ctl2	24	9554.22	21
d2WRn3s3e1	ctl2	24	9555.94	14
d3MTUn4s4e2	ctl2	24	9564.3	14
d2MTn6s2e4	ctl2	24	9570.64	21
d2TWn6s3e3	ctl2	12	9571.97	24.0833
d4WRSUn2s2e4	ctl2	11	9577.31	3.72727
d3MWSn6s3e1	ctl2	24	9577.33	16.3333
d3TRSn1s3e1	ctl2	12	9586.9	4.75
d2SUn6s3e4	ctl2	11	9586.99	24.2727
d2TWn2s3e3	ctl2	11	9588.26	9.36364
d3MWRn6s2e3	ctl2	24	9588.52	14
d3WRUn5s4e4	ctl2	11	9589.51	16.0909
d4TWSUn1s3e3	ctl2	11	9599.68	3.27273
d3TWRn4s4e2	ctl2	24	9602.51	14
d4MTWUn2s4e2	ctl2	12	9607.83	7
d2TSn4s4e3	ctl2	10	9609.11	21
d5MTWRSn3s4e2	ctl2	24	9610.4	7
d3TSUn4s3e2	ctl2	24	9613.21	11.5417
d3WRSn6s1e3	ctl2	24	9614.59	11.5
d4MWRUn6s2e4	ctl2	24	9616.98	10.5417
d3MTWn5s4e1	ctl2	24	9617.77	16.8333
d2TSn5s2e4	ctl2	11	9620.52	17.2727
d2TSn1s2e1	ctl2	24	9621.86	3.54167
d3MTRn2s2e4	ctl2	11	9621.91	5.09091
d2MWn6s2e4	ctl2	24	9626.08	21
d2SUn6s2e4	ctl2	11	9626.46	21
d2TRn4s3e1	ctl2	24	9626.58	17.125
d2MUn5s2e4	ctl2	24	9628.49	17.0833
d2TRn3s2e2	ctl2	24	9631.14	10.125
d3MTRn2s1e4	ctl2	11	9639.14	2.90909
d2RSn1s1e3	ctl2	11	9641.57	1
d4MRSUn6s2e4	ctl2	24	9645.77	10.7083
d2SUn6s1e4	ctl2	11	9647.77	18.1818
d1Un5s1e3	ctl2	11	9648.95	28
d3TWUn2s3e1	ctl2	24	9661.71	7
d4TWSUn3s1e4	ctl2	25	9667.98	3.52
d3TRUn5s4e1	ctl2	24	9668.39	16.4583
d2TSn5s4e3	ctl2	10	9670.76	24.4
d4TWSUn5s1e4	ctl2	24	9670.85	7
d6MTWRSUn3s4e3	ctl2	24	9696.68	5.83333
d3TSUn3s4e3	ctl2	10	9697.71	11.1
d4TWRUn1s1e3	ctl2	25	9702.73	1
d3MSUn1s3e2	ctl2	11	9712.64	4.90909
d2WUn6s2e4	ctl2	11	9724.99	21
d4TWSUn4s4e1	ctl2	25	9733.3	10.56
d1Rn1s2e2	ctl2	11	9734.46	7
d4TWSUn4s4e2	ctl2	25	9734.64	10.56
d3TSUn3s3e2	ctl2	25	9743.8	9.28
d3MWUn6s3e4	ctl2	11	9745.88	15.9091
d3TWSn2s3e1	ctl2	24	9745.93	7
d3RSUn2s4e1	ctl2	12	9750.49	9.5
d3MTRn2s2e3	ctl2	25	9754.96	5.12
d3MWUn3s2e4	ctl2	11	9756.12	7
d1Sn5s1e3	ctl2	10	9758.91	28
d1Sn5s2e2	ctl2	10	9760.38	35
d3MRSn2s1e4	ctl2	10	9765.92	2.4
d4WRSUn2s1e4	ctl2	11	9769.81	1.81818
d2RUn3s4e3	ctl2	11	9779.85	17.5455
d3MSUn6s3e1	ctl2	24	9780.82	16
d3MWSn6s4e3	ctl2	11	9787.59	18.7273
d2TUn3s3e2	ctl2	24	9795.08	14
d3MTUn6s4e3	ctl2	12	9795.69	18
d3MTRn2s1e3	ctl2	25	9800.61	2.44
d4MWRUn4s4e3	ctl2	25	9805.08	10.68
d2TSn5s3e4	ctl2	10	9808.36	21
d3MRUn5s3e2	ctl2	24	9813.48	14
d2WRn6s4e2	ctl2	10	9817.78	28
d3MRUn4s1e4	ctl2	25	9818.05	7
d4MRSUn2s4e1	ctl2	11	9856.14	7
d3TRSn2s1e3	ctl2	25	9856.22	2.28
d5MWRSUn2s3e3	ctl2	25	9867.9	4.12
d3MTUn6s3e4	ctl2	11	9868.54	15.7273
d3WRUn5s3e2	ctl2	25	9871.49	14
d4MRSUn2s4e2	ctl2	11	9871.93	7
d2SUn4s4e4	ctl2	10	9875.84	21
d3TWUn6s3e4	ctl2	11	9907.7	15.9091
d4MTWRn2s2e4	ctl2	11	9908	3.63636
d3MWSn3s4e4	ctl2	11	9910.79	11.6364
d2TUn4s2e4	ctl2	11	9911	14
d2WRn4s4e3	ctl2	10	9914.75	21
d2RSn6s4e3	ctl2	10	9914.91	28
d3RSUn3s3e2	ctl2	25	9916.91	9.04
d4MTWSn3s1e4	ctl2	25	9919.25	3.52
d4TRSUn6s1e4	ctl2	24	9924.87	8.79167
d2TWn4s3e4	ctl2	10	9929.23	16.5
d5MTWRSn4s4e4	ctl2	24	9931.3	8.29167
d3MWRn4s2e4	ctl2	24	9938.51	9.58333
d2RSn4s4e2	ctl2	10	9939.09	21
d4MTWRn2s1e4	ctl2	11	9947.04	1.54545
d2WUn4s2e4	ctl2	11	9950.83	14
d2RUn6s4e3	ctl2	11	9953.74	28
d4TRSUn4s4e2	ctl2	25	9963.14	10.44
d2WSn4s4e2	ctl2	11	9965.72	21
d2TRn3s4e2	ctl2	12	9976.01	16.75
d3TWSn3s4e4	ctl2	11	9981.33	11.3636
d4MTWRn5s3e3	ctl2	25	9983.79	10.32
d2TUn6s3e4	ctl2	11	9988.23	24.3636
d2TRn3s4e1	ctl2	12	9991.13	16.75
d4MTWSn4s4e3	ctl2	25	9992.13	10.28
d3TRSn1s2e3	ctl2	11	9993.36	2.18182
d3MWSn1s3e1	ctl2	11	9993.82	4.81818
d2SUn4s2e2	ctl2	25	9997.97	14
d3TWSn6s3e4	ctl2	11	9998.22	15.9091
d3MWRn6s4e4	ctl2	10	9998.39	18.7
d3MWUn6s3e1	ctl2	25	9999.93	16.32
d2MSn4s4e1	ctl2	26	10001.1	21
d4MTWUn5s4e1	ctl2	25	10002.8	12.52
d2SUn5s4e4	ctl2	10	10012.4	24
d2MSn4s3e3	ctl2	26	10020.1	17.1538
d3MTRn5s4e4	ctl2	11	10020.3	16.4545
d2TWn3s4e1	ctl2	12	10033.7	17.0833
d4MTWUn5s4e2	ctl2	25	10038.4	12.52
d1Tn3s3e1	ctl2	10	10060.2	28
d3RSUn2s3e1	ctl2	24	10074.2	7
d2MUn4s3e3	ctl2	24	10077	17.0833
d1Wn4s1e4	ctl2	10	10079	21
d1Wn6s2e1	ctl2	10	10082.7	42
d3RSUn2s3e4	ctl2	10	10087.6	7
d5TWRSUn5s4e2	ctl2	25	10089.3	9.64
d3MWRn5s2e3	ctl2	25	10092.7	11.6
d2SUn3s4e2	ctl2	11	10101.1	18.1818
d1Wn5s2e2	ctl2	10	10102.6	35
d2SUn3s4e1	ctl2	11	10107.4	18.1818
d2TUn6s4e4	ctl2	10	10107.6	28
d5MTWRSn6s2e4	ctl2	25	10109.6	8.56
d3MRSn1s2e3	ctl2	10	10113.8	2.3
d6MTWRSUn1s1e3	ctl2	25	10122.2	1
d3TSUn2s2e3	ctl2	25	10124.7	4.6
d2SUn3s4e3	ctl2	11	10125.8	18.1818
d1Rn4s2e3	ctl2	10	10135.9	28
d2RUn1s1e3	ctl2	10	10143.9	1
d4WRSUn2s4e3	ctl2	11	10155.5	7
d2WUn6s4e3	ctl2	11	10155.9	28
d3TRSn6s4e4	ctl2	10	10156.5	18.9
d3MTSn5s4e4	ctl2	11	10163.2	16.3636
d3TRSn3s4e4	ctl2	11	10167.9	11.7273
d2RSn1s3e2	ctl2	10	10171.8	7
d4MWRSn4s3e4	ctl2	25	10172.3	8.56
d3TWUn3s3e3	ctl2	25	10172.7	9.16
d1Rn3s1e3	ctl2	11	10178.6	14
d1Rn4s3e1	ctl2	10	10179.2	35
d3MTRn6s4e4	ctl2	10	10180.1	18.5
d2MWn5s3e3	ctl2	26	10180.8	21
d2WRn5s3e3	ctl2	10	10187.6	21
d2TWn5s4e4	ctl2	10	10191.5	25
d2TWn5s4e3	ctl2	10	10195.5	25
d2SUn3s3e4	ctl2	10	10197.4	14
d3RSUn1s2e2	ctl2	25	10204	2.36
d3RSUn6s1e3	ctl2	25	10204.7	11.56
d5MTWRSn2s3e3	ctl2	25	10205.1	4.44
d1Wn4s3e1	ctl2	10	10206.1	35
d2WSn6s3e3	ctl2	11	10206.2	24.5455
d3RSUn2s4e2	ctl2	11	10207.5	9.54545
d3MTUn1s3e2	ctl2	10	10209.9	3.6
d1Tn3s2e2	ctl2	10	10221.2	21
d1Tn3s2e3	ctl2	10	10221.2	21
d1Mn5s3e1	ctl2	10	10223.1	42
d1Sn2s1e1	ctl2	25	10242.3	7
d4MRSUn2s4e3	ctl2	11	10242.5	7
d3TWUn1s3e2	ctl2	10	10253.1	5
d2MWn5s3e2	ctl2	26	10254.4	21
d2MUn2s4e4	ctl2	10	10270.1	14
d1Mn5s2e2	ctl2	10	10278.1	35
d2TSn4s3e3	ctl2	11	10305.4	17.2727
d3MWSn5s4e4	ctl2	11	10313.3	16.4545
d1Wn4s2e3	ctl2	10	10316.1	28
d4MTWRn3s4e1	ctl2	25	10318.2	8.72
d1Rn5s2e2	ctl2	10	10333.9	35
d4MRSUn3s3e3	ctl2	25	10344.8	7
d3MTWn2s1e4	ctl2	11	10346.6	2.81818
d3TSUn1s1e3	ctl2	11	10361	1
d4MTWRn3s4e2	ctl2	25	10362.7	8.72
d3MSUn4s3e1	ctl2	25	10364.7	11.88
d2MTn1s3e3	ctl2	10	10376.4	7
d1Tn4s3e1	ctl2	11	10389.3	35
d2MWn1s3e3	ctl2	8	10390.8	7
d2MTn6s3e2	ctl2	26	10396.9	23.5385
d2TUn3s4e2	ctl2	11	10397.6	16.5455
d4WRSUn6s1e4	ctl2	25	10406.2	8.44
d4MTWSn5s4e2	ctl2	25	10411.3	12.36
d1Un6s1e1	ctl2	25	10429.3	35
d3TWRn1s3e2	ctl2	10	10435.7	4.8
d2TSn2s4e1	ctl2	9	10436.2	14
d3MTRn2s3e2	ctl2	25	10440.6	7
d3TSUn1s3e1	ctl2	12	10442	4.33333
d2TUn3s4e3	ctl2	10	10442.4	16.6
d3MRSn5s3e1	ctl2	25	10446.5	14
d3MTSn1s3e2	ctl2	10	10448	4.4
d3MWUn2s4e1	ctl2	11	10456.7	9.27273
d3MTSn1s1e3	ctl2	10	10459.1	1
d3MWUn2s4e2	ctl2	11	10459.2	9.27273
d3TWRn1s3e1	ctl2	10	10461.5	4.8
d3MWUn4s3e1	ctl2	25	10462.2	11.56
d3MTSn2s2e3	ctl2	25	10468.4	4.28
d2TRn5s3e4	ctl2	10	10473	21
d3WRSn3s4e4	ctl2	10	10473.2	11.8
d2WSn6s1e4	ctl2	11	10476.6	17.4545
d4WRSUn6s3e3	ctl2	25	10480.8	12.16
d1Sn4s3e2	ctl2	8	10482	35
d4TWRSn3s4e4	ctl2	10	10482.1	8.5
d3MRUn3s3e3	ctl2	25	10482.7	9.44
d3TSUn4s2e3	ctl2	25	10487.6	9.16
d3MTWn5s2e3	ctl2	25	10500.8	11.08
d1Sn4s1e1	ctl2	25	10503.4	21
d5MTWRUn2s4e4	ctl2	9	10511.7	5.77778
d2TWn6s4e2	ctl2	11	10515.7	28
d4MWRSn1s3e3	ctl2	10	10530.5	3.4
d6MTWRSUn1s4e1	ctl2	11	10535.6	3.45455
d2MTn1s2e4	ctl2	8	10537.8	3.5
d3MWRn2s4e2	ctl2	11	10538.3	9.63636
d3RSUn5s4e4	ctl2	10	10539.3	16.5
d2TRn5s4e4	ctl2	10	10542.2	24.5
d3MWRn2s4e1	ctl2	11	10542.3	9.63636
d3TRSn4s4e4	ctl2	11	10550.9	14
d2WSn2s3e3	ctl2	10	10562.9	10.9
d4TWRSn5s4e2	ctl2	25	10567.1	11.88
d2TRn6s4e3	ctl2	11	10567.5	28
d3TSUn4s1e4	ctl2	25	10568.4	7
[truncated: 24,751 more rows]
