# Supplementary material for: Rapid identification of COVID wastewater surges in the absence of case data
Source: mSphere. 2026 Apr 2;11(4):e00652-25. doi: 10.1128/msphere.00652-25 (PMC13123706; doi:10.1128/msphere.00652-25)
Supplement: Table S2 — Detailed results for all scored surgesets using only start date matching. [file msphere.00652-25-s0003.xlsx]

## Sheet: Table S2
window_size	slope_max	slope_min	limit_up	limit_down
2	9522.47	-9980.69	1360.35	-1425.81
3	4601.79	-5082.32	657.398	-726.046
4	2968.2	-3100.79	424.028	-442.969
5	2167.69	-2011.07	309.669	-287.296
6	1617.94	-1428.6	231.134	-204.085
